# Supplementary material for: Bis(2,6-dihy­droxy­benzoato-κ2 O 1,O 1′)(nitrato-κ2 O,O′)bis­(1,10-phenanthroline-κ2 N,N′)dysprosium(III)
Source: Acta Crystallogr Sect E Struct Rep Online. 2010 Nov 24;66(Pt 12):m1653–4. doi: 10.1107/S1600536810048348 (PMC3011458; doi:10.1107/S1600536810048348)
Supplement: Supplementary file 2 [file e-66-m1653-Isup2.hkl]

# 
# h,k,l, Fc-squared, Fo-squared, sigma(Fo-squared) and status flag 
# 
data_I
_shelx_title ' 119       P21/c' 
_shelx_refln_list_code          4 
_shelx_F_calc_maximum      385.47 
_exptl_crystal_F_000      1772.00 
_reflns_d_resolution_high  0.8370 
 
loop_ 
 _symmetry_equiv_pos_as_xyz 
 'x, y, z' 
 '-x, y+1/2, -z+1/2' 
 '-x, -y, -z' 
 'x, -y-1/2, z-1/2' 
 
_cell_length_a    11.1268 
_cell_length_b    26.7587 
_cell_length_c    14.2703 
_cell_angle_alpha  90.000 
_cell_angle_beta  127.280 
_cell_angle_gamma  90.000 
 
_shelx_F_squared_multiplier     1.000 
 
loop_ 
 _refln_index_h 
 _refln_index_k 
 _refln_index_l 
 _refln_F_squared_calc 
 _refln_F_squared_meas 
 _refln_F_squared_sigma 
 _refln_observed_status 
   1   0   0    80627.10    84847.84   7245.11 o 
   2   0   0     3097.41     3803.93    206.63 o 
   3   0   0     5221.70     5021.20    159.87 o 
   4   0   0     1091.23     1202.69    139.80 o 
   5   0   0     3084.90     2957.58    236.26 o 
   6   0   0     7166.21     6997.17    427.25 o 
   7   0   0     3585.11     3469.51    300.59 o 
   8   0   0     2355.63     2279.24    258.63 o 
   9   0   0     2198.19     2074.45    218.16 o 
  10   0   0        8.30       18.07     39.40 o 
   1   1   0      854.84     1219.61     41.77 o 
   2   1   0    49975.54    48355.15    316.53 o 
   3   1   0     9592.80     8625.22    148.82 o 
   4   1   0    39648.28    37978.36    507.96 o 
   5   1   0      409.87      341.88     61.29 o 
   6   1   0       80.55       74.98     48.40 o 
   7   1   0        0.38       28.77     47.58 o 
   8   1   0      275.17      330.99     82.85 o 
   9   1   0      595.41      621.21    101.21 o 
  10   1   0      121.03      197.38     45.09 o 
   0   2   0    10329.36    10745.88    152.14 o 
   1   2   0     3894.76     4202.75    127.14 o 
   2   2   0     4225.11     3816.25    109.50 o 
   3   2   0       18.25       21.76     11.83 o 
   4   2   0     4612.03     4905.77    226.54 o 
   5   2   0      184.18      136.31     43.44 o 
   6   2   0      214.08      146.40     57.14 o 
   7   2   0       60.32      134.91     64.61 o 
   8   2   0       53.75       68.96     92.35 o 
   9   2   0      632.48      612.39     87.24 o 
  10   2   0       63.62      110.83     38.80 o 
   1   3   0     9398.78    11442.11    261.67 o 
   2   3   0    18984.11    19480.49    291.70 o 
   3   3   0     2779.08     2820.01     81.14 o 
   4   3   0     9028.08     8828.75    575.34 o 
   5   3   0     3797.64     3747.72    222.94 o 
   6   3   0       74.32        4.69     48.76 o 
   7   3   0      117.03      129.12     55.30 o 
   8   3   0      245.17      326.78     97.68 o 
   9   3   0      305.78      276.79     64.15 o 
  10   3   0      150.97      223.09     47.54 o 
   0   4   0   112588.94   125247.53    747.10 o 
   1   4   0    10981.13    12353.31    287.81 o 
   2   4   0     1750.06     2001.35     72.75 o 
   3   4   0      101.19       84.86     16.80 o 
   4   4   0    10494.57    10582.65    282.55 o 
   5   4   0     1028.26      983.31    101.84 o 
   6   4   0     3164.53     2988.66    277.90 o 
   7   4   0     4054.24     3504.24    245.78 o 
   8   4   0     2332.54     2268.71    183.77 o 
   9   4   0     1486.40     1495.80     93.66 o 
  10   4   0      235.58      290.15     47.76 o 
   1   5   0    16415.58    17825.56    369.97 o 
   2   5   0    11944.71    12289.79    316.53 o 
   3   5   0    32663.32    30479.89    473.40 o 
   4   5   0    20630.58    19648.84    523.12 o 
   5   5   0     3949.53     3550.81    241.77 o 
   6   5   0      105.83       83.75     60.78 o 
   7   5   0        0.24       82.75     47.90 o 
   8   5   0      269.71      315.36     73.74 o 
   9   5   0     1858.12     1744.25    135.28 o 
  10   5   0      892.08     1015.24    132.15 o 
   0   6   0    19170.07    20340.47    360.70 o 
   1   6   0    24583.03    24542.26    455.58 o 
   2   6   0      559.24      645.45     80.97 o 
   3   6   0      307.82      313.87     51.88 o 
   4   6   0     2437.32     2412.19    147.22 o 
   5   6   0     3235.58     2737.94    240.27 o 
   6   6   0     2565.01     2260.06    185.79 o 
   7   6   0      297.33      238.30     60.89 o 
   8   6   0      290.37      265.50     60.33 o 
   9   6   0      251.94      240.60     45.00 o 
  10   6   0      127.73      201.04     74.64 o 
   1   7   0     1887.39     2040.72    137.51 o 
   2   7   0      115.63      146.33     42.45 o 
   3   7   0     2374.91     2521.60    138.61 o 
   4   7   0     3953.62     4123.52    196.61 o 
   5   7   0      243.72      248.88     86.21 o 
   6   7   0      103.02      121.69     56.75 o 
   7   7   0        2.96      -15.95     42.29 o 
   8   7   0       64.65      117.65     46.62 o 
   9   7   0      423.89      346.19     50.85 o 
  10   7   0       34.35       84.74     51.99 o 
   0   8   0    10984.61    11037.70    291.07 o 
   1   8   0     6375.71     7032.50    446.32 o 
   2   8   0     9503.39    10177.91    350.69 o 
   3   8   0     1639.48     1841.59    124.64 o 
   4   8   0     3136.76     3361.52    162.45 o 
   5   8   0     3623.32     3657.28    293.42 o 
   6   8   0      591.27      588.41    125.84 o 
   7   8   0     4062.35     4020.60    236.38 o 
   8   8   0     1465.74     1413.85    113.51 o 
   9   8   0      418.10      428.14     65.02 o 
  10   8   0      106.18       79.36     37.93 o 
   1   9   0    10177.96    10553.98   1046.88 o 
   2   9   0    16338.21    17484.33    494.77 o 
   3   9   0    16757.06    15617.52    577.90 o 
   4   9   0     6990.89     6464.54    231.63 o 
   5   9   0     6550.55     5639.71    374.60 o 
   6   9   0     5939.39     5720.51    259.03 o 
   7   9   0      451.15      411.08     85.79 o 
   8   9   0       61.58       86.40     60.59 o 
   9   9   0      851.84      901.32    145.52 o 
  10   9   0      632.13      776.83     96.96 o 
   0  10   0    13048.67    12678.73    334.17 o 
   1  10   0     9137.34     9400.43    681.74 o 
   2  10   0    16294.56    17466.13    524.40 o 
   3  10   0       32.17       47.07     31.29 o 
   4  10   0       58.55      105.76     34.71 o 
   5  10   0     1234.31     1062.92    171.64 o 
   6  10   0     1808.81     1758.30    148.32 o 
   7  10   0      681.61      702.69    108.13 o 
   8  10   0      761.01      774.33    107.70 o 
   9  10   0      327.14      526.39     89.27 o 
   1  11   0     1970.87     2403.98    236.02 o 
   2  11   0     1253.09     1565.69    168.71 o 
   3  11   0      519.18      594.68     84.34 o 
   4  11   0      337.27      315.98     59.11 o 
   5  11   0       49.61        0.76     56.27 o 
   6  11   0      242.30      297.31     72.91 o 
   7  11   0      175.90      178.13     68.40 o 
   8  11   0        0.05       15.50     50.23 o 
   9  11   0       16.88       36.52     32.57 o 
   0  12   0    11033.78    12968.96    476.44 o 
   1  12   0    19552.98    21267.52    749.96 o 
   2  12   0     6238.78     6878.89    367.37 o 
   3  12   0      201.59      146.39     48.49 o 
   4  12   0      149.22      147.01     45.44 o 
   5  12   0      336.92      356.58    112.19 o 
   6  12   0      760.39      896.75    109.53 o 
   7  12   0     2989.21     3282.12    220.64 o 
   8  12   0     1652.00     1954.12    166.93 o 
   9  12   0      487.53      699.15     84.08 o 
   1  13   0      887.23      861.50    132.11 o 
   2  13   0     2243.99     1901.41    206.40 o 
   3  13   0     9628.77     9357.72    347.48 o 
   4  13   0    11607.47    11706.34    393.06 o 
   5  13   0    10791.17    10104.84    349.53 o 
   6  13   0     2501.04     2432.47    258.15 o 
   7  13   0      299.31      314.74     80.15 o 
   8  13   0      259.98      329.07     54.95 o 
   9  13   0      498.03      728.10     92.69 o 
   0  14   0    10573.42    10561.91    471.27 o 
   1  14   0     9121.44     9144.33    451.58 o 
   2  14   0     5093.16     4642.56    335.98 o 
   3  14   0       88.36       95.48     54.34 o 
   4  14   0      207.02      155.55     43.86 o 
   5  14   0     1651.92     1507.23    182.55 o 
   6  14   0     3260.78     3461.19    224.90 o 
   7  14   0     3300.68     3943.46    237.01 o 
   8  14   0     1346.92     1813.09    130.38 o 
   9  14   0      736.87     1241.97    196.11 o 
   1  15   0      338.53      320.24     65.81 o 
   2  15   0     2333.98     2104.61    238.02 o 
   3  15   0     3941.68     3678.89    199.59 o 
   4  15   0      330.25      249.70     33.65 o 
   5  15   0      546.21      538.25     93.96 o 
   6  15   0      109.69      101.55     46.45 o 
   7  15   0      540.46      630.24     83.11 o 
   8  15   0      105.82      163.36     53.15 o 
   9  15   0      117.41      156.17     38.39 o 
   0  16   0     4554.50     4611.20    337.76 o 
   1  16   0     1845.21     1810.58    150.27 o 
   2  16   0      401.38      291.79     93.24 o 
   3  16   0       38.06      101.32     58.58 o 
   4  16   0        6.13       39.26     24.85 o 
   5  16   0      275.14      274.02     45.39 o 
   6  16   0       65.25       91.60     49.22 o 
   7  16   0       41.36      110.55     56.73 o 
   8  16   0      785.54      970.20     93.14 o 
   9  16   0       82.81      109.94     32.55 o 
   1  17   0     3465.42     3356.56    213.90 o 
   2  17   0    11050.62    11064.80    586.88 o 
   3  17   0    10028.07     9404.55    263.39 o 
   4  17   0     8463.01     8189.57    193.56 o 
   5  17   0     4622.32     4518.92    152.58 o 
   6  17   0      438.57      497.09     83.43 o 
   7  17   0      466.80      661.18     86.42 o 
   8  17   0      422.47      462.84     66.49 o 
   0  18   0    11934.34    10403.39    543.36 o 
   1  18   0    10856.96     9267.12    365.07 o 
   2  18   0     4087.42     3691.46    352.05 o 
   3  18   0      600.55      622.56     47.14 o 
   4  18   0      346.09      307.89     46.07 o 
   5  18   0     2877.58     3068.87    128.05 o 
   6  18   0     4366.83     5190.22    232.40 o 
   7  18   0     3433.58     4108.46    226.11 o 
   8  18   0     1308.69     1727.95    114.80 o 
   1  19   0      779.17      709.06     58.69 o 
   2  19   0      210.53      190.59     32.38 o 
   3  19   0     1541.75     1293.67     80.31 o 
   4  19   0     4630.47     4767.79    153.82 o 
   5  19   0     2395.65     2731.54    170.23 o 
   6  19   0      473.52      599.08     88.78 o 
   7  19   0      290.32      300.45     97.21 o 
   8  19   0       24.37        8.11     33.80 o 
   0  20   0       17.90      -47.58     47.58 o 
   1  20   0      775.26      693.44     57.70 o 
   2  20   0       53.63       59.19     27.53 o 
   3  20   0     3020.47     2820.98    121.60 o 
   4  20   0      852.41      853.13     78.56 o 
   5  20   0       22.49      -25.14     44.40 o 
   6  20   0      182.15      228.02     54.38 o 
   7  20   0        0.88       12.92     32.15 o 
   8  20   0       94.07      130.79     41.72 o 
   1  21   0       68.06       81.27     26.85 o 
   2  21   0      369.75      353.36     44.79 o 
   3  21   0     3906.18     3818.26    122.03 o 
   4  21   0     2590.15     2644.66    156.51 o 
   5  21   0      797.87      849.26     94.89 o 
   6  21   0       31.40       23.38     40.83 o 
   7  21   0        1.70      -37.82     37.82 o 
   0  22   0     4582.46     3673.94    247.91 o 
   1  22   0     7486.49     6552.23    188.87 o 
   2  22   0     6035.22     5509.17    172.93 o 
   3  22   0     1595.99     1589.43     81.94 o 
   4  22   0       65.47       37.23    100.37 o 
   5  22   0     2117.30     2393.34    152.09 o 
   6  22   0     2091.53     2470.49    177.06 o 
   7  22   0     1305.60     1676.72    128.99 o 
   1  23   0     1468.67     1377.41     89.52 o 
   2  23   0     1965.23     1785.58    102.05 o 
   3  23   0     2689.75     2532.25    116.96 o 
   4  23   0     3938.56     4053.33    247.56 o 
   5  23   0     1417.83     1615.35    160.98 o 
   6  23   0      176.20      291.97     73.12 o 
   7  23   0        3.01       69.11     37.91 o 
   0  24   0     1351.83     1079.15    142.25 o 
   1  24   0      187.74      176.76     38.35 o 
   2  24   0       95.73      107.33     38.86 o 
   3  24   0      820.01      786.80     59.83 o 
   4  24   0      109.23      165.49     59.90 o 
   5  24   0        9.36      125.93     61.85 o 
   6  24   0      192.95      322.81     65.94 o 
   1  25   0      196.82      134.17     46.32 o 
   2  25   0     1658.49     1614.72    104.27 o 
   3  25   0     2437.48     2450.15    100.03 o 
   4  25   0      791.85      886.26     89.61 o 
   5  25   0      265.89      302.17     79.88 o 
   6  25   0       43.01       96.97     45.54 o 
   0  26   0     1866.32     1761.54    184.68 o 
   1  26   0     2082.96     1863.98    133.01 o 
   2  26   0     1346.84     1272.21     75.32 o 
   3  26   0      180.04      188.04     38.24 o 
   4  26   0       51.47      140.66     47.06 o 
   5  26   0      776.56      907.52    102.67 o 
   6  26   0     1070.07     1264.86     99.37 o 
   1  27   0      760.78      663.79     81.18 o 
   2  27   0     1267.82     1175.82     78.22 o 
   3  27   0     1447.31     1542.44     85.75 o 
   4  27   0     1615.63     1787.36    151.26 o 
   5  27   0     1051.94     1216.00    109.37 o 
   0  28   0      141.81      113.15     57.31 o 
   1  28   0      216.75      186.37     47.20 o 
   2  28   0      404.92      381.71     45.54 o 
   3  28   0      179.36      126.38     30.70 o 
   4  28   0      217.79      226.55     58.63 o 
   1  29   0       17.85      -21.47     31.51 o 
   2  29   0      277.35      277.23     46.93 o 
   3  29   0       36.27       18.15     27.52 o 
   0  30   0     1095.83     1065.63    125.94 o 
   1  30   0      958.27      844.44     73.74 o 
   2  30   0      516.29      496.05     78.41 o 
   3  30   0       56.93      184.83     54.84 o 
   1  31   0      309.31      246.65     54.58 o 
   2  31   0     1615.21     1802.34    124.93 o 
 -11   1   1      179.12      234.70     38.17 o 
 -10   1   1      126.60       87.39     43.21 o 
  -9   1   1      656.74      721.10    108.25 o 
  -8   1   1       91.64      125.57     66.08 o 
  -7   1   1      256.05      202.50     49.18 o 
  -6   1   1      988.07      920.89    105.82 o 
  -5   1   1      393.91      360.52     58.52 o 
  -4   1   1    37061.45    36929.63    455.85 o 
  -3   1   1    60373.33    61111.71    619.18 o 
  -2   1   1    12346.55    11776.34    140.75 o 
  -1   1   1     2474.40     2787.21     74.70 o 
   0   1   1      288.60      487.99     19.17 o 
   1   1   1      827.99     1211.30     63.48 o 
   2   1   1    10864.07    11007.59    231.97 o 
   3   1   1    17175.30    16188.80    261.91 o 
   4   1   1    11437.02    11060.29    319.63 o 
   5   1   1     1483.56     1341.88    134.76 o 
   6   1   1       60.22       23.87     37.52 o 
   7   1   1       53.42       41.57     55.22 o 
   8   1   1      271.91      225.11     62.81 o 
   9   1   1      398.98      470.77     71.60 o 
  10   1   1      285.06      370.03     44.20 o 
 -11   2   1        0.53       36.99     40.75 o 
 -10   2   1      556.13      572.52     77.90 o 
  -9   2   1     2465.66     2219.25    172.89 o 
  -8   2   1     3963.08     3566.79    230.33 o 
  -7   2   1     5654.23     4830.05    278.78 o 
  -6   2   1     4857.11     4865.90    300.72 o 
  -5   2   1     9783.69    10152.88    281.18 o 
  -4   2   1     3131.00     3184.73    128.88 o 
  -3   2   1      688.72      709.54     40.62 o 
  -2   2   1    55461.39    60048.15    381.54 o 
  -1   2   1    66098.41    75926.74    782.16 o 
   0   2   1    87078.16    99318.70   1713.39 o 
   1   2   1     9871.75     9874.43    198.75 o 
   2   2   1    17399.23    16412.88    328.95 o 
   3   2   1      400.60      435.68     44.66 o 
   4   2   1     8239.48     7907.20    273.24 o 
   5   2   1     2843.80     2625.93    185.69 o 
   6   2   1     4805.78     4140.00    166.05 o 
   7   2   1     3971.35     3792.19    219.84 o 
   8   2   1     2131.25     1936.51    155.46 o 
   9   2   1      425.20      534.27     75.23 o 
  10   2   1        2.57      -27.63     35.22 o 
 -10   3   1     1138.72     1284.93     91.44 o 
  -9   3   1     1162.54     1107.59    134.45 o 
  -8   3   1       92.31      108.82     58.99 o 
  -7   3   1      410.36      350.13     80.38 o 
  -6   3   1     4106.12     4099.34    212.02 o 
  -5   3   1     3461.30     2950.56    154.84 o 
  -4   3   1    14419.14    14635.80    343.67 o 
  -3   3   1    28093.47    27389.69    273.00 o 
  -2   3   1    32695.52    33079.96    231.13 o 
  -1   3   1      507.94      533.77     34.67 o 
   0   3   1    13716.62    15890.83    432.75 o 
   1   3   1     1506.38     1779.72     81.90 o 
   2   3   1    12160.53    10851.13    330.13 o 
   3   3   1    38499.96    36814.82    333.51 o 
   4   3   1    17315.01    15626.92    489.81 o 
   5   3   1     1401.07      999.19    120.44 o 
   6   3   1      864.49      865.01    100.70 o 
   7   3   1      142.27      125.89     79.20 o 
   8   3   1      980.57      973.91    112.68 o 
   9   3   1      945.81     1018.03     97.32 o 
  10   3   1      514.85      606.91     77.53 o 
 -10   4   1       83.85       73.70     29.42 o 
  -9   4   1      231.79      227.93     64.02 o 
  -8   4   1      597.30      502.28     95.52 o 
  -7   4   1      644.68      593.86     93.03 o 
  -6   4   1       51.22      104.42     67.59 o 
  -5   4   1      269.05      257.71     54.26 o 
  -4   4   1      236.69      286.48     37.90 o 
  -3   4   1     2679.94     2642.02     95.34 o 
  -2   4   1     4023.71     4076.18     93.54 o 
  -1   4   1      133.49      289.88     32.25 o 
   0   4   1    18674.36    21295.74    404.47 o 
   1   4   1     6317.60     6306.04    227.14 o 
   2   4   1    13638.12    12788.66    245.48 o 
   3   4   1      984.18      964.05     57.01 o 
   4   4   1      355.81      284.04     58.14 o 
   5   4   1     3332.27     3180.86    203.77 o 
   6   4   1      682.97      604.56     86.40 o 
   7   4   1       42.61       -5.12     60.83 o 
   8   4   1      530.81      466.32     61.76 o 
   9   4   1      251.26      271.60     55.87 o 
  10   4   1        9.76      -36.26     39.70 o 
 -10   5   1      208.50      212.35     43.89 o 
  -9   5   1      626.52      584.80     76.92 o 
  -8   5   1       60.86       56.80     50.54 o 
  -7   5   1      267.79      225.40     65.16 o 
  -6   5   1     1269.78     1209.20    171.14 o 
  -5   5   1     3447.89     3301.99    246.37 o 
  -4   5   1     6887.31     6942.24    176.05 o 
  -3   5   1     4245.51     4683.55    140.70 o 
  -2   5   1      192.95      196.39     32.48 o 
  -1   5   1     8233.74    10057.31    219.85 o 
   0   5   1     3694.64     4501.40    125.10 o 
   1   5   1     1949.18     1800.26    143.75 o 
   2   5   1     5017.00     4938.96    141.28 o 
   3   5   1     4804.18     4659.66    176.39 o 
   4   5   1      320.10      356.10     83.91 o 
   5   5   1      361.54      355.24    105.88 o 
   6   5   1       23.09       14.09     50.44 o 
   7   5   1     1147.81     1004.99    113.11 o 
   8   5   1       17.13       13.04     37.67 o 
   9   5   1       30.43       32.40     34.74 o 
 -10   6   1      286.41      327.84     41.53 o 
  -9   6   1      399.54      402.85     69.84 o 
  -8   6   1     1796.54     1591.83    197.16 o 
  -7   6   1     4559.51     3697.55    233.24 o 
  -6   6   1     2117.33     2141.36    233.92 o 
  -5   6   1     1509.11     1898.04    195.09 o 
  -4   6   1     1960.07     2089.71    102.13 o 
  -3   6   1     2625.50     2453.62     94.13 o 
  -2   6   1     3549.75     4049.56    203.80 o 
  -1   6   1    48375.50    59057.24    601.83 o 
   0   6   1    45815.77    51209.28   1094.38 o 
   1   6   1    15902.40    15102.49    415.90 o 
   2   6   1     1072.56      941.77     64.80 o 
   3   6   1     5560.61     5476.17    201.86 o 
   4   6   1     1295.37     1160.41    152.86 o 
   5   6   1     5013.90     4580.98    338.77 o 
   6   6   1     4648.73     3830.30    515.63 o 
   7   6   1     1742.61     1705.94    181.75 o 
   8   6   1     1933.06     1851.73    155.80 o 
   9   6   1      335.18      406.13     77.75 o 
 -10   7   1      877.07      913.01     75.35 o 
  -9   7   1      317.62      369.35     66.55 o 
  -8   7   1       70.89       34.41     43.25 o 
  -7   7   1       43.27       43.14     45.86 o 
  -6   7   1     2122.57     1907.73    223.30 o 
  -5   7   1     5428.13     4690.85    308.03 o 
  -4   7   1    12701.12    12557.17    328.99 o 
  -3   7   1    24304.81    25802.60    428.47 o 
  -2   7   1     7836.30     8987.64    322.48 o 
  -1   7   1     2404.89     2805.15    144.86 o 
   0   7   1      117.68      169.88     27.07 o 
   1   7   1    30723.23    30081.94    917.00 o 
   2   7   1    23808.25    23795.81    325.79 o 
   3   7   1    18741.33    16565.21    364.98 o 
   4   7   1    10572.05     9376.29    433.91 o 
   5   7   1     5189.10     4672.06    344.62 o 
   6   7   1     4685.06     3969.25    643.60 o 
   7   7   1      691.07      649.17     92.88 o 
   8   7   1     1595.97     1510.01    129.96 o 
   9   7   1     1061.53     1245.37    105.90 o 
 -10   8   1       64.99       81.31     27.66 o 
  -9   8   1      204.90      226.55     51.85 o 
  -8   8   1      613.50      589.14     79.08 o 
  -7   8   1     1574.77     1326.56    177.06 o 
  -6   8   1     1619.82     1665.13    216.69 o 
  -5   8   1       63.00       71.17     34.55 o 
  -4   8   1       43.66       93.07     37.62 o 
  -3   8   1      745.97      696.73     75.45 o 
  -2   8   1     1288.06     1467.95    141.83 o 
  -1   8   1    14196.77    15908.66    382.27 o 
   0   8   1     4396.08     4067.50     91.94 o 
   1   8   1     4259.79     4224.78    159.00 o 
   2   8   1     8784.65     8607.22    203.05 o 
   3   8   1        4.45       34.66     28.64 o 
   4   8   1     1333.51     1239.05    165.28 o 
   5   8   1     1622.49     1520.56    208.83 o 
   6   8   1     3619.86     3602.22    302.88 o 
   7   8   1      119.28       71.02     47.55 o 
   8   8   1      920.95     1104.61    146.45 o 
   9   8   1      152.75      193.25     51.94 o 
 -10   9   1        2.00       19.88     36.25 o 
  -9   9   1      130.70      150.09     38.86 o 
  -8   9   1       48.37       -1.81     43.08 o 
  -7   9   1      175.38      245.20     56.49 o 
  -6   9   1       28.92      187.72     92.55 o 
  -5   9   1      227.20      182.06     55.35 o 
  -4   9   1       96.35       93.39     39.30 o 
  -3   9   1     1606.87     1888.03    129.58 o 
  -2   9   1      435.06      499.10     88.12 o 
  -1   9   1       55.68       35.00     23.92 o 
   0   9   1     2105.85     2098.28     94.05 o 
   1   9   1      982.54     1019.42     82.78 o 
   2   9   1     6386.98     6895.32    187.36 o 
   3   9   1      861.75      930.95     80.07 o 
   4   9   1      402.26      366.51     99.11 o 
   5   9   1      111.30       94.36     76.42 o 
   6   9   1      200.93      201.30     97.15 o 
   7   9   1      910.93      808.96    111.65 o 
   8   9   1       37.79       55.59     51.54 o 
   9   9   1        3.37       28.52     27.64 o 
 -10  10   1      225.28      279.98     52.77 o 
  -9  10   1      908.14      954.80     94.84 o 
  -8  10   1     2476.31     2573.88    203.97 o 
  -7  10   1     4898.10     5147.57    271.33 o 
  -6  10   1      701.37      704.77     77.00 o 
  -5  10   1     2764.58     2886.06    185.73 o 
  -4  10   1       20.54       70.67     43.32 o 
  -3  10   1      628.63      631.85     80.42 o 
  -2  10   1    17031.54    19942.94    579.58 o 
  -1  10   1    16966.32    19494.69    404.14 o 
   0  10   1    19372.86    20611.93    562.08 o 
   1  10   1    17874.67    19125.64    585.26 o 
   2  10   1     3447.69     3526.35    141.36 o 
   3  10   1     4295.88     4797.04    178.59 o 
   4  10   1       95.29      112.81     67.72 o 
   5  10   1      933.37      834.62    102.68 o 
   6  10   1      840.80      909.75    156.50 o 
   7  10   1     4108.96     4297.51    344.58 o 
   8  10   1     1477.61     1751.58    177.48 o 
   9  10   1      394.65      566.30     78.06 o 
 -10  11   1      678.66      710.61     73.24 o 
  -9  11   1      631.17      548.29     73.82 o 
  -8  11   1       26.97       31.51     33.50 o 
  -7  11   1      372.62      325.80     80.98 o 
  -6  11   1     4214.91     4270.92    311.32 o 
  -5  11   1     8148.68     7697.21    312.32 o 
  -4  11   1    15025.89    15124.16    424.76 o 
  -3  11   1    20547.68    21414.30    476.44 o 
  -2  11   1     1359.02     1358.50    101.26 o 
  -1  11   1     1912.65     2188.30    118.56 o 
   0  11   1      220.09      218.02     41.49 o 
   1  11   1     1941.19     1676.26    183.35 o 
   2  11   1    10647.21    10246.40    246.44 o 
   3  11   1    10187.13     9084.64    254.34 o 
   4  11   1     7322.89     6539.24    400.89 o 
   5  11   1     4492.06     3986.77    283.93 o 
   6  11   1      303.67      340.85     76.33 o 
   7  11   1      980.70      959.86    123.26 o 
   8  11   1      465.46      561.97    116.91 o 
   9  11   1      647.24      940.40    115.86 o 
 -10  12   1      115.25      159.89     56.33 o 
  -9  12   1      677.05      883.62     88.71 o 
  -8  12   1     2694.59     3341.48    188.91 o 
  -7  12   1    10164.43    10214.59    544.28 o 
  -6  12   1      561.35      593.10    134.47 o 
  -5  12   1      539.78      444.91     83.92 o 
  -4  12   1       69.00      121.58     54.24 o 
  -3  12   1      816.01     1059.45    143.66 o 
  -2  12   1    21623.28    23882.52    449.40 o 
  -1  12   1    15604.27    16631.44    346.51 o 
   0  12   1    12888.16    12561.13    304.46 o 
   1  12   1     9166.86     8978.80    282.49 o 
   2  12   1     4422.13     4569.63    171.33 o 
   3  12   1     1207.51     1248.48    102.13 o 
   4  12   1     2579.86     2401.77    251.61 o 
   5  12   1     1246.37     1093.53    112.87 o 
   6  12   1     3209.41     3187.23    206.04 o 
   7  12   1     1696.49     1913.05    166.06 o 
   8  12   1     1084.08     1537.96    153.22 o 
   9  12   1      462.91      595.22     76.00 o 
 -10  13   1       21.95       62.27     50.55 o 
  -9  13   1       20.80       12.26     39.16 o 
  -8  13   1        1.39        3.28     44.96 o 
  -7  13   1      542.44      716.82     93.80 o 
  -6  13   1       83.60        0.07     65.89 o 
  -5  13   1       43.35       31.72     41.77 o 
  -4  13   1      319.01      190.44     62.48 o 
  -3  13   1     3310.75     3273.82    209.69 o 
  -2  13   1     5285.90     6197.29    240.25 o 
  -1  13   1     1564.82     1773.77    171.18 o 
   0  13   1      375.29      338.33     56.19 o 
   1  13   1     1103.23      963.91     98.33 o 
   2  13   1     5010.06     4972.30    217.40 o 
   3  13   1      635.86      593.13     74.10 o 
   4  13   1      194.12      147.81     87.17 o 
   5  13   1       47.10       33.61     71.52 o 
   6  13   1      192.12      169.59     63.17 o 
   7  13   1      133.04      166.68     58.99 o 
   8  13   1       40.13       65.87     35.36 o 
   9  13   1       74.76      140.09     49.22 o 
  -9  14   1      442.56      624.19     76.20 o 
  -8  14   1     1637.97     1925.09    121.49 o 
  -7  14   1       97.61      103.59     47.60 o 
  -6  14   1      720.14      795.06     89.55 o 
  -5  14   1      499.99      541.87     49.65 o 
  -4  14   1      170.01      180.27     63.34 o 
  -3  14   1      530.66      537.79     92.47 o 
  -2  14   1     4508.61     5088.82    227.11 o 
  -1  14   1     2905.69     3030.73    178.15 o 
   0  14   1     5232.90     5193.88    325.08 o 
   1  14   1     4477.04     4721.32    223.82 o 
   2  14   1     1767.17     1571.88    129.96 o 
   3  14   1     1389.95     1182.38    105.69 o 
   4  14   1      878.82      851.41     81.12 o 
   5  14   1      968.71      939.39    161.77 o 
   6  14   1      100.85      126.48     98.24 o 
   7  14   1      421.02      527.56     64.01 o 
   8  14   1      270.77      363.89     49.91 o 
  -9  15   1      961.74     1230.59    114.77 o 
  -8  15   1      382.97      427.36     63.32 o 
  -7  15   1      284.09      310.70     57.55 o 
  -6  15   1     6279.57     6766.79    249.09 o 
  -5  15   1     6279.21     6092.05    184.16 o 
  -4  15   1    14230.46    14759.79    494.73 o 
  -3  15   1    11039.70    11298.97    415.81 o 
  -2  15   1     8846.88     8810.75    311.54 o 
  -1  15   1     1156.39     1075.09    114.32 o 
   0  15   1      101.23       71.53     48.83 o 
   1  15   1     3020.72     3073.03    271.64 o 
   2  15   1    13053.18    13570.33    611.89 o 
   3  15   1    15726.83    16934.68    667.07 o 
   4  15   1     9332.98     8700.52    202.07 o 
   5  15   1     3687.56     3891.40    331.34 o 
   6  15   1       79.24       79.08     83.48 o 
   7  15   1       10.21       33.66     49.44 o 
   8  15   1      205.72      219.43     49.12 o 
  -9  16   1      592.81      954.21     84.06 o 
  -8  16   1     1944.20     2540.78    134.20 o 
  -7  16   1     3418.94     4067.22    177.29 o 
  -6  16   1     3628.69     3999.85    174.08 o 
  -5  16   1      822.36      824.43     66.24 o 
  -4  16   1      318.18      281.47     37.10 o 
  -3  16   1     1588.65     1401.96    156.21 o 
  -2  16   1    10925.01    10562.72    559.42 o 
  -1  16   1    18859.03    17629.87    472.49 o 
   0  16   1    14242.55    13356.96    562.55 o 
   1  16   1    10654.77    10281.39    522.00 o 
   2  16   1     3801.27     3663.70    335.03 o 
   3  16   1       12.74       26.40     22.33 o 
   4  16   1     1155.07     1097.17     83.54 o 
   5  16   1     1146.87     1246.73    200.06 o 
   6  16   1     3314.35     4086.27    203.97 o 
   7  16   1     1821.45     2235.99    144.64 o 
   8  16   1      541.66      851.71     80.03 o 
  -9  17   1       37.47       41.21     43.67 o 
  -8  17   1      326.26      374.68     69.09 o 
  -7  17   1       54.23       64.96     62.65 o 
  -6  17   1      955.80     1128.25     96.40 o 
  -5  17   1     1436.33     1475.08     87.73 o 
  -4  17   1     1942.01     1840.07     85.17 o 
  -3  17   1     5884.87     5982.68    322.79 o 
  -2  17   1     1941.78     1756.15    241.35 o 
  -1  17   1      870.46      861.93    110.11 o 
   0  17   1      112.61       68.26     37.19 o 
   1  17   1     1123.24      849.33    154.93 o 
   2  17   1     2138.79     2227.00    276.76 o 
   3  17   1     2427.58     2224.80    102.92 o 
   4  17   1      276.23      273.01     41.27 o 
   5  17   1      320.59      403.39     73.08 o 
   6  17   1      520.91      581.22     85.65 o 
   7  17   1      183.20      250.27     55.97 o 
   8  17   1       55.97       42.76     45.92 o 
  -9  18   1      136.72      227.25     44.13 o 
  -8  18   1       45.87       32.70     53.12 o 
  -7  18   1      199.76      245.48     56.63 o 
  -6  18   1      265.96      299.70     56.68 o 
  -5  18   1      633.30      634.33     61.13 o 
  -4  18   1      120.91      108.74     36.94 o 
  -3  18   1     1125.84     1099.58     66.88 o 
  -2  18   1       32.86      -18.91     68.09 o 
  -1  18   1      115.55      133.46     41.42 o 
   0  18   1     1160.01     1130.92    133.48 o 
   1  18   1       43.14       52.78     79.63 o 
   2  18   1      188.84      182.94     29.95 o 
   3  18   1       64.76       67.39     30.79 o 
   4  18   1      299.04      270.00     41.88 o 
   5  18   1      357.61      375.82     70.75 o 
   6  18   1       89.51      144.35     57.12 o 
   7  18   1      505.43      590.22     76.23 o 
   8  18   1       14.48        1.76     26.73 o 
  -8  19   1      234.92      312.08     55.70 o 
  -7  19   1       13.68       57.56     37.68 o 
  -6  19   1      978.95     1089.35    100.60 o 
  -5  19   1     6770.13     6756.43    188.83 o 
  -4  19   1     3288.24     3246.23    143.18 o 
  -3  19   1     1366.72     1301.85     77.48 o 
  -2  19   1     2000.20     1773.57     84.36 o 
  -1  19   1     1359.24     1261.41     77.60 o 
   0  19   1       18.40       61.67     29.04 o 
   1  19   1     3063.70     2752.46    104.23 o 
   2  19   1     7321.16     6632.94    173.30 o 
   3  19   1     4293.62     3999.25    155.96 o 
   4  19   1     4222.54     4217.43    141.60 o 
   5  19   1      865.68     1088.74    110.14 o 
   6  19   1       14.65       51.70     41.80 o 
   7  19   1        4.90       40.53     35.11 o 
   8  19   1      128.33      125.54     36.87 o 
  -8  20   1     2249.29     2990.17    369.41 o 
  -7  20   1     5104.16     6426.72    685.37 o 
  -6  20   1     2124.03     2492.56    140.93 o 
  -5  20   1      587.94      693.33     65.98 o 
  -4  20   1      221.87      206.25     46.33 o 
  -3  20   1     2578.15     2336.90    106.60 o 
  -2  20   1     2822.20     2528.25    110.68 o 
  -1  20   1     4932.04     4372.15    144.73 o 
   0  20   1     9640.16     8201.74    180.28 o 
   1  20   1     6711.94     5563.83    163.64 o 
   2  20   1     1061.57      978.85     70.94 o 
   3  20   1      224.42      186.44     38.00 o 
   4  20   1     1088.77     1081.01     73.05 o 
   5  20   1     2330.56     2573.68    160.59 o 
   6  20   1     2115.15     2487.79    217.42 o 
   7  20   1     1015.52     1306.94    115.73 o 
  -8  21   1        9.81       75.48     43.50 o 
  -7  21   1      279.00      360.59     93.61 o 
  -6  21   1     1700.96     1972.27    140.05 o 
  -5  21   1     2893.70     3067.74    164.06 o 
  -4  21   1     2605.91     2404.00    147.93 o 
  -3  21   1     6973.94     6248.30    157.04 o 
  -2  21   1     3376.05     2836.23    122.30 o 
  -1  21   1     3508.70     2882.83    123.18 o 
   0  21   1      569.73      532.98     56.51 o 
   1  21   1     1064.38      994.33     73.56 o 
   2  21   1     3073.42     2893.98    122.25 o 
   3  21   1     4028.89     4248.93    150.20 o 
   4  21   1     2820.84     2758.34    143.06 o 
   5  21   1      675.30      835.46     94.55 o 
   6  21   1      255.13      320.01     69.22 o 
   7  21   1        2.90       -1.41     27.58 o 
  -8  22   1       12.51       66.00     35.28 o 
  -7  22   1       26.81       63.95     79.98 o 
  -6  22   1       47.67      -39.87     45.36 o 
  -5  22   1      768.49      712.77     83.65 o 
  -4  22   1       23.24       47.15     43.64 o 
  -3  22   1      264.33      199.74     37.93 o 
  -2  22   1       89.59       54.30     27.67 o 
  -1  22   1      281.47      224.96     39.96 o 
   0  22   1     3280.81     3039.77    161.14 o 
   1  22   1        5.08       16.58     29.53 o 
   2  22   1     1491.32     1275.60     73.60 o 
   3  22   1      573.73      589.69     60.15 o 
   4  22   1      662.92      581.95     62.09 o 
   5  22   1       27.33      -32.97     52.68 o 
   6  22   1       34.56       20.53     34.44 o 
   7  22   1       23.43       83.67     37.37 o 
  -7  23   1        4.50       79.10     42.75 o 
  -6  23   1      195.23      305.03     82.45 o 
  -5  23   1     1511.08     1673.52    121.23 o 
  -4  23   1     1007.91     1069.99    102.90 o 
  -3  23   1      583.74      498.52     51.32 o 
  -2  23   1     2171.69     2080.55    110.94 o 
  -1  23   1      268.68      268.48     45.14 o 
   0  23   1     1082.45     1089.69    101.53 o 
   1  23   1     1135.77     1050.41     98.45 o 
   2  23   1     2971.91     2815.72    109.51 o 
   3  23   1     2506.65     2528.05    118.14 o 
   4  23   1      942.46      884.92     72.14 o 
   5  23   1      121.86       60.59     42.27 o 
   6  23   1       35.32       73.81     43.67 o 
  -7  24   1     1289.09     1561.41    118.13 o 
  -6  24   1     1526.89     1775.34    153.59 o 
  -5  24   1       92.40      196.90     79.50 o 
  -4  24   1       72.37       89.10     48.38 o 
  -3  24   1      436.45      430.49     44.29 o 
  -2  24   1      631.89      588.19     63.13 o 
  -1  24   1     4906.76     4437.70    165.37 o 
   0  24   1    10693.87     9230.99    290.18 o 
   1  24   1     7572.54     6913.48    246.38 o 
   2  24   1     1891.34     1842.95     89.38 o 
   3  24   1       28.36       59.17     33.05 o 
   4  24   1      191.71      294.78     63.67 o 
   5  24   1     1435.91     1805.93    153.76 o 
   6  24   1     1932.52     2406.76    144.69 o 
  -7  25   1       37.17       79.19     35.35 o 
  -6  25   1      503.53      739.66     94.86 o 
  -5  25   1      881.99     1203.80    141.17 o 
  -4  25   1     2818.96     3066.55    161.39 o 
  -3  25   1     1782.28     1656.58     85.25 o 
  -2  25   1      419.78      430.97     56.53 o 
  -1  25   1       60.35       41.58     30.54 o 
   0  25   1       37.11       49.18     36.53 o 
   1  25   1     1115.87     1052.12    101.65 o 
   2  25   1     1346.01     1254.18     84.12 o 
   3  25   1     2966.09     3254.91    128.60 o 
   4  25   1     1748.21     1903.48    162.79 o 
   5  25   1      826.17     1085.13    110.60 o 
   6  25   1       77.24      132.13     37.76 o 
  -6  26   1      176.59      268.64     56.42 o 
  -5  26   1      107.11       83.01     46.80 o 
  -4  26   1      314.38      316.45     58.73 o 
  -3  26   1      923.30      932.33     63.65 o 
  -2  26   1      267.18      226.64     41.10 o 
  -1  26   1      630.50      652.59     68.60 o 
   0  26   1      320.57      315.21     62.00 o 
   1  26   1      200.36      170.43     50.70 o 
   2  26   1      271.93      220.70     59.28 o 
   3  26   1      179.58      214.32     38.77 o 
   4  26   1       51.99      152.20     60.54 o 
   5  26   1      298.47      365.20     63.67 o 
  -6  27   1       69.00       17.29     28.81 o 
  -5  27   1      166.19      140.34     49.91 o 
  -4  27   1      275.77      337.58     94.81 o 
  -3  27   1      740.06      704.54     54.82 o 
  -2  27   1      204.23      155.95     29.37 o 
  -1  27   1        3.03      -34.24     42.47 o 
   0  27   1       39.20       27.55     36.58 o 
   1  27   1       15.24       51.79     37.89 o 
   2  27   1      473.13      398.26     58.83 o 
   3  27   1       80.53       33.19     24.82 o 
   4  27   1      250.26      308.51     60.51 o 
  -5  28   1      277.21      373.55     63.32 o 
  -4  28   1        5.60       12.23     56.86 o 
  -3  28   1       94.03       63.53     22.46 o 
  -2  28   1     1035.00      956.63     62.73 o 
  -1  28   1     1197.18      959.80     93.27 o 
   0  28   1     1961.25     1840.99    128.77 o 
   1  28   1     2632.86     2388.74    112.91 o 
   2  28   1      406.01      366.14     62.92 o 
   3  28   1       11.60      -20.16     27.16 o 
   4  28   1      310.19      303.14     54.14 o 
  -4  29   1     1315.88     1588.67    129.57 o 
  -3  29   1     1612.48     1705.49    102.29 o 
  -2  29   1      907.93      838.26     63.34 o 
  -1  29   1      373.91      352.02     57.00 o 
   0  29   1      132.52      111.64     39.80 o 
   1  29   1      700.16      664.42     71.09 o 
   2  29   1     1830.91     1888.24    106.64 o 
   3  29   1     2563.41     2399.84    187.67 o 
  -3  30   1      305.18      424.59     72.83 o 
  -2  30   1      462.28      425.18     53.88 o 
  -1  30   1     1034.26      837.92    180.25 o 
   0  30   1     1153.13     1074.44    122.56 o 
   1  30   1      808.72      744.90     69.90 o 
   2  30   1      284.15      207.89     63.54 o 
  -2  31   1        0.78       31.52     36.88 o 
  -1  31   1        0.79      -39.94     39.94 o 
   0  31   1        9.79      -14.63     31.77 o 
   1  31   1       10.21        2.54     25.70 o 
 -11   0   2       43.38      157.57    108.50 o 
 -10   0   2      306.98      364.84    107.06 o 
  -9   0   2     5378.05     4195.54    353.14 o 
  -8   0   2     5964.79     4901.59    374.81 o 
  -7   0   2    10023.34     9458.32    474.97 o 
  -6   0   2    22882.51    23806.45    638.42 o 
  -5   0   2     2906.08     3436.85    390.18 o 
  -4   0   2    47144.21    51209.68   1002.35 o 
  -3   0   2    55572.11    55583.54   1048.19 o 
  -2   0   2    18770.66    18473.19    378.20 o 
  -1   0   2    35535.71    35919.10    431.86 o 
   0   0   2    68917.50    71178.84    729.51 o 
   1   0   2    37656.98    37382.73   1422.16 o 
   2   0   2    13413.75    12645.51    294.99 o 
   3   0   2     2968.60     3035.82    166.39 o 
   4   0   2     1047.87      916.79    157.82 o 
   5   0   2     3609.33     3323.70    328.64 o 
   6   0   2     4456.75     4098.03    304.16 o 
   7   0   2     3861.16     4255.37    316.69 o 
   8   0   2     1290.81     1470.87    174.62 o 
   9   0   2       21.13      111.48     61.28 o 
 -11   1   2      738.45      855.72     59.44 o 
 -10   1   2     1138.04     1100.02    174.15 o 
  -9   1   2      293.67      319.83     88.37 o 
  -8   1   2      138.44      128.28     64.14 o 
  -7   1   2      132.00       79.27     68.48 o 
  -6   1   2     1786.08     1593.54    122.21 o 
  -5   1   2    27172.17    26893.99    428.84 o 
  -4   1   2    24075.10    25044.19    491.85 o 
  -3   1   2    10414.76    11029.49    335.41 o 
  -2   1   2      329.97      301.93     36.46 o 
  -1   1   2     7808.45     8027.72    148.88 o 
   0   1   2     1463.99     1662.38     48.76 o 
   1   1   2      533.38      798.99     68.44 o 
   2   1   2     5328.28     5098.95    133.39 o 
   3   1   2    19340.68    18763.22    340.88 o 
   4   1   2     4812.02     3868.41    222.03 o 
   5   1   2     1661.02     1311.50    188.95 o 
   6   1   2      209.06      181.31     67.39 o 
   7   1   2      319.79      304.41     71.81 o 
   8   1   2      748.27      920.07    102.20 o 
   9   1   2      374.11      574.92     70.31 o 
 -11   2   2       19.42       14.71     52.36 o 
 -10   2   2       72.89       -1.63     84.00 o 
  -9   2   2      631.07      540.31    103.27 o 
  -8   2   2      262.33      157.73     67.80 o 
  -7   2   2       13.80       38.22     68.41 o 
  -6   2   2      466.43      529.76     72.27 o 
  -5   2   2      125.91       71.77     92.08 o 
  -4   2   2       48.84       86.00     25.09 o 
  -3   2   2     1278.52     1489.96     81.79 o 
  -2   2   2     1125.91     1331.92     47.95 o 
  -1   2   2     8996.60     9961.03    179.95 o 
   0   2   2     9461.93    10582.55    113.07 o 
   1   2   2      187.53      160.35     31.55 o 
   2   2   2     3887.93     3771.72    115.83 o 
   3   2   2     2535.04     2501.27    127.17 o 
   4   2   2      719.10      708.45     98.03 o 
   5   2   2       25.60        1.57     44.60 o 
   6   2   2      261.33      192.82     50.57 o 
   7   2   2      504.88      558.37     90.66 o 
   8   2   2      531.97      535.54     82.60 o 
   9   2   2       27.44       78.95     38.00 o 
 -11   3   2      308.39      304.10     42.65 o 
 -10   3   2      634.83      513.49     80.82 o 
  -9   3   2      819.72      641.20    105.82 o 
  -8   3   2       24.68       80.54     53.91 o 
  -7   3   2      727.16      723.39    100.93 o 
  -6   3   2     6139.06     6169.69    342.72 o 
  -5   3   2    17731.97    19839.07    404.33 o 
  -4   3   2     8451.13     8748.54    158.79 o 
  -3   3   2     5421.19     5932.38    143.92 o 
  -2   3   2     4966.33     5344.35    167.16 o 
  -1   3   2    12666.90    16194.16    688.62 o 
   0   3   2    10696.83    12454.08    119.34 o 
   1   3   2     4111.41     3969.19    136.51 o 
   2   3   2     7015.63     5782.81    742.02 o 
   3   3   2    16655.29    15731.85    356.58 o 
   4   3   2     1447.18     1302.70    131.51 o 
   5   3   2      582.89      427.16    132.66 o 
   6   3   2       28.05       25.06     41.50 o 
   7   3   2      106.88      133.48     55.19 o 
   8   3   2      179.90      163.89     99.41 o 
   9   3   2      445.97      520.42     60.76 o 
 -11   4   2       18.18       23.09     24.87 o 
 -10   4   2      261.32      355.48     97.79 o 
  -9   4   2     2270.22     1894.47    168.06 o 
  -8   4   2     4786.54     3995.42    341.09 o 
  -7   4   2     5104.82     4293.75    358.26 o 
  -6   4   2    12363.77    12732.49    503.03 o 
  -5   4   2     2532.19     3038.76    159.35 o 
  -4   4   2     7014.12     7107.67    154.12 o 
  -3   4   2     4571.93     5045.85    128.01 o 
  -2   4   2    11516.05    13227.61    349.87 o 
  -1   4   2    20192.38    24240.34    267.51 o 
   0   4   2     4487.02     4931.61    152.52 o 
   1   4   2     1039.24      876.18     85.74 o 
   2   4   2     6144.84     5657.35    180.65 o 
   3   4   2      110.39       98.10     36.01 o 
   4   4   2     4560.88     4273.24    320.86 o 
   5   4   2     6249.57     5631.62    412.48 o 
   6   4   2     6056.58     5463.91    281.09 o 
   7   4   2     4475.08     4547.44    442.73 o 
   8   4   2      849.95      889.60     96.80 o 
   9   4   2       97.99      182.76     39.98 o 
 -11   5   2     1198.14     1387.20     94.12 o 
 -10   5   2     1300.11     1280.23    102.75 o 
  -9   5   2      447.60      385.53    123.45 o 
  -8   5   2      196.45      178.04     72.74 o 
  -7   5   2      929.33      835.55    112.54 o 
  -6   5   2     6081.72     6112.06    359.17 o 
  -5   5   2    11784.25    11597.49    373.41 o 
  -4   5   2    37165.39    36706.74    397.34 o 
  -3   5   2     4353.41     4447.86    183.13 o 
  -2   5   2    12916.15    14115.15    194.73 o 
  -1   5   2     7033.68     8325.87    221.54 o 
   0   5   2     3033.98     3334.53    114.78 o 
   1   5   2     7434.47     7497.79    344.63 o 
   2   5   2    12300.80    12332.04    317.28 o 
   3   5   2    16209.72    13946.64    820.15 o 
   4   5   2     9475.45     8205.57    440.16 o 
   5   5   2     4635.29     4364.52    233.64 o 
   6   5   2       13.60       36.83     37.15 o 
   7   5   2     1206.79     1164.25     92.17 o 
   8   5   2     1696.72     1748.03    163.70 o 
   9   5   2      899.05      981.49    114.07 o 
 -11   6   2       13.86        4.11     21.84 o 
 -10   6   2      128.59      169.39     51.85 o 
  -9   6   2      889.49      758.35     91.73 o 
  -8   6   2     1168.72     1044.98    123.39 o 
  -7   6   2     1631.95     1391.60    141.16 o 
  -6   6   2     1122.71     1034.89    158.62 o 
  -5   6   2      752.39      770.69     89.35 o 
  -4   6   2       68.74      123.98     37.02 o 
  -3   6   2     2396.63     2275.86    217.72 o 
  -2   6   2     1754.91     2168.59     86.06 o 
  -1   6   2      261.67      336.71     51.41 o 
   0   6   2     1543.09     1640.48     68.49 o 
   1   6   2     4629.35     4684.55    166.87 o 
   2   6   2     1786.62     1459.04    113.54 o 
   3   6   2      333.08      326.65     89.89 o 
   4   6   2      373.55      373.87    104.68 o 
   5   6   2     2256.79     1970.23    158.23 o 
   6   6   2     1672.62     1559.88     93.13 o 
   7   6   2      685.19      648.86     75.45 o 
   8   6   2      423.42      451.22    105.91 o 
   9   6   2       24.58      -24.77     48.14 o 
 -11   7   2       11.75       34.39     26.24 o 
 -10   7   2       13.10        2.41     36.78 o 
  -9   7   2      123.83      122.73     48.06 o 
  -8   7   2      404.87      305.47     75.17 o 
  -7   7   2     1151.66      904.87    169.77 o 
  -6   7   2     1475.60     1367.88    182.68 o 
  -5   7   2      125.94      101.68     41.57 o 
  -4   7   2      939.34      980.97     92.91 o 
  -3   7   2     3567.17     3652.44    236.54 o 
  -2   7   2     6218.09     7333.20    174.56 o 
  -1   7   2      792.52      782.80     54.97 o 
   0   7   2     3832.94     4202.32    112.86 o 
   1   7   2     4337.75     4190.23    133.13 o 
   2   7   2    10202.25    10442.25    303.77 o 
   3   7   2     2761.32     2762.67    233.62 o 
   4   7   2      222.65      166.55     78.09 o 
   5   7   2      258.97      276.98     56.66 o 
   6   7   2       10.99       41.82     41.12 o 
   7   7   2      230.63      276.91     92.88 o 
   8   7   2       21.60       51.31     41.01 o 
   9   7   2       32.17        3.08     36.66 o 
 -11   8   2        2.36       74.61     48.01 o 
 -10   8   2       93.01      108.06     32.76 o 
  -9   8   2     1398.42     1335.69    217.76 o 
  -8   8   2     3084.46     2800.08    249.92 o 
  -7   8   2     2240.39     2144.58    258.07 o 
  -6   8   2     3091.18     3379.91    291.03 o 
  -5   8   2      243.98      218.25     84.98 o 
  -4   8   2       20.09       24.03     27.59 o 
  -3   8   2     6045.31     6518.36    144.81 o 
  -2   8   2    24367.82    28227.85    453.08 o 
  -1   8   2    20174.02    22462.71    235.05 o 
   0   8   2    18860.83    20206.90    261.33 o 
   1   8   2     4825.01     4822.55    146.80 o 
   2   8   2     3142.33     2854.85    164.42 o 
   3   8   2     1877.35     1912.94    202.28 o 
   4   8   2     6453.99     5966.22    390.34 o 
   5   8   2     6636.30     6638.88    252.76 o 
   6   8   2     2844.52     2690.92    183.35 o 
   7   8   2      676.26      749.40    102.59 o 
   8   8   2      847.89     1033.11    106.60 o 
   9   8   2       99.67       83.76     43.38 o 
 -10   9   2      752.44      734.02     65.09 o 
  -9   9   2      240.83      206.42     55.51 o 
  -8   9   2      315.34      264.17     60.90 o 
  -7   9   2     2811.47     2908.53    204.16 o 
  -6   9   2     6063.89     5693.43    390.42 o 
  -5   9   2    13976.30    13694.55    395.80 o 
  -4   9   2    20244.46    21431.54    467.58 o 
  -3   9   2    22470.24    26305.88    499.02 o 
  -2   9   2     4872.64     5581.35    223.27 o 
  -1   9   2     1619.08     1801.74     62.03 o 
   0   9   2     1687.15     1648.85     76.44 o 
   1   9   2    10216.46     9830.72    215.35 o 
   2   9   2    34610.66    33368.52    564.96 o 
   3   9   2    20704.01    18468.05    621.48 o 
   4   9   2    13219.44    11944.44    563.23 o 
   5   9   2     3688.23     3608.83    199.64 o 
   6   9   2      149.80      182.80     64.70 o 
   7   9   2      794.63      864.55    109.07 o 
   8   9   2      671.50      763.98     92.91 o 
   9   9   2      575.80      747.97     94.08 o 
 -10  10   2      289.29      218.97     51.54 o 
  -9  10   2      859.12      790.32     88.59 o 
  -8  10   2      330.63      367.14     47.88 o 
  -7  10   2     4256.22     4162.66    239.23 o 
  -6  10   2      358.04      319.94    104.14 o 
  -5  10   2       56.29       71.12     42.48 o 
  -4  10   2      181.22      193.11     55.67 o 
  -3  10   2    11060.87    12792.93    361.12 o 
  -2  10   2     7463.32     8161.03    288.56 o 
  -1  10   2    20841.33    23085.81    381.17 o 
   0  10   2    11777.06    11705.36    208.00 o 
   1  10   2     8248.85     8155.15    203.15 o 
   2  10   2      135.81       98.43     34.43 o 
   3  10   2      149.86      208.31     85.16 o 
   4  10   2      612.24      515.43    133.09 o 
   5  10   2     4105.23     3714.74    206.95 o 
   6  10   2     4063.67     3980.99    306.57 o 
   7  10   2      343.99      490.26     88.44 o 
   8  10   2      399.98      501.73     74.90 o 
   9  10   2        6.93       20.67     34.75 o 
 -10  11   2        1.56      -29.83     45.58 o 
  -9  11   2        4.23       -4.43     57.77 o 
  -8  11   2        9.37       19.64     47.05 o 
  -7  11   2     1340.92     1148.41    181.08 o 
  -6  11   2        9.89       32.34     46.70 o 
  -5  11   2      412.23      471.09     84.08 o 
  -4  11   2     1140.28     1350.84    129.73 o 
  -3  11   2     5177.19     6019.64    263.23 o 
  -2  11   2       44.80       47.28     30.59 o 
  -1  11   2      125.60      122.79     28.66 o 
   0  11   2     7246.85     7563.37    172.19 o 
   1  11   2     1994.34     2151.42    108.64 o 
   2  11   2     1046.90     1061.26     89.44 o 
   3  11   2     1361.16     1472.28    186.64 o 
   4  11   2      237.44      164.07     51.74 o 
   5  11   2      346.74      353.69     69.88 o 
   6  11   2      265.36      286.42     76.12 o 
   7  11   2      122.50      165.75     87.92 o 
   8  11   2        6.47       44.20     41.37 o 
 -10  12   2      251.61      398.39     78.39 o 
  -9  12   2      606.83      892.92    145.31 o 
  -8  12   2     4199.98     4521.95    459.37 o 
  -7  12   2     1581.43     1706.09    122.07 o 
  -6  12   2      999.12      976.25     79.17 o 
  -5  12   2     1375.35     1175.07    134.68 o 
  -4  12   2        9.46       63.74     46.17 o 
  -3  12   2      211.90      335.40     66.40 o 
  -2  12   2     7272.20     8894.08    344.19 o 
  -1  12   2    12112.80    13398.20    322.89 o 
   0  12   2    18106.35    19152.57    393.81 o 
   1  12   2    21243.29    22562.38    360.10 o 
   2  12   2     2183.39     1861.68    119.75 o 
   3  12   2     1371.26     1304.58    183.17 o 
   4  12   2     1418.84     1250.32     77.95 o 
   5  12   2     1557.38     1458.17    132.76 o 
   6  12   2      294.91      359.61     75.82 o 
   7  12   2     1351.45     1536.11    140.40 o 
   8  12   2      157.14      210.69     49.36 o 
 -10  13   2      672.94      672.28     91.12 o 
  -9  13   2      683.01      835.86    110.25 o 
  -8  13   2        4.05       33.50     33.51 o 
  -7  13   2      154.55      189.84     54.46 o 
  -6  13   2     5521.38     5305.96    203.83 o 
  -5  13   2     7106.53     6977.55    328.87 o 
  -4  13   2    12800.04    13434.45    436.41 o 
  -3  13   2    10871.48    10928.74    384.25 o 
  -2  13   2     4451.45     4310.38    181.14 o 
  -1  13   2     4422.56     5380.12    208.25 o 
   0  13   2      788.02      809.25     88.04 o 
   1  13   2    24736.14    26638.63    640.47 o 
   2  13   2    10004.86     9485.47    273.50 o 
   3  13   2    10899.80     9457.17    489.06 o 
   4  13   2     3982.58     3563.21    131.63 o 
   5  13   2     3400.64     3574.80    209.27 o 
   6  13   2      519.75      529.39     90.11 o 
   7  13   2      360.64      335.74     68.80 o 
   8  13   2      409.22      528.13     68.71 o 
 -10  14   2      471.44      620.16    114.06 o 
  -9  14   2      788.40     1034.99     86.47 o 
  -8  14   2     2731.48     3136.01    223.02 o 
  -7  14   2     7785.12     8461.59    278.03 o 
  -6  14   2      796.07      788.04     82.88 o 
  -5  14   2     1641.12     1492.13    102.14 o 
  -4  14   2      545.96      543.36     96.29 o 
  -3  14   2     3991.07     3926.16    242.17 o 
  -2  14   2    12695.91    13063.74    463.03 o 
  -1  14   2    13041.34    13620.32    340.05 o 
   0  14   2    14642.66    15133.60    408.50 o 
   1  14   2    12116.02    12606.78    545.41 o 
   2  14   2      520.34      461.43     84.48 o 
   3  14   2     1181.84     1101.77    174.14 o 
   4  14   2      578.82      558.02     61.58 o 
   5  14   2     1896.60     2023.06    167.50 o 
   6  14   2     2522.43     2653.33    186.48 o 
   7  14   2     1709.40     2236.36    118.82 o 
   8  14   2      311.71      520.60     50.87 o 
 -10  15   2      154.23      131.84     64.00 o 
  -9  15   2      133.99       85.78     38.98 o 
  -8  15   2       13.45       17.60     35.71 o 
  -7  15   2       89.96      130.48     48.50 o 
  -6  15   2       43.90       66.90     40.69 o 
  -5  15   2      634.90      558.15     58.33 o 
  -4  15   2     4125.00     3816.93    255.74 o 
  -3  15   2     1679.21     1554.53    156.91 o 
  -2  15   2      477.99      362.26     65.84 o 
  -1  15   2      844.65      894.14    133.67 o 
   0  15   2     1618.34     1676.20    132.93 o 
   1  15   2     1211.61     1121.30    120.18 o 
   2  15   2     1208.46      971.15    183.51 o 
   3  15   2      147.20       96.12     37.20 o 
   4  15   2       76.32       56.69     32.25 o 
   5  15   2      192.00      265.83    113.12 o 
   6  15   2      248.94      265.80     68.67 o 
   7  15   2        2.62       23.95     28.20 o 
   8  15   2       67.06      117.80     44.43 o 
 -10  16   2       51.11       56.79     55.20 o 
  -9  16   2       25.75       -9.16     32.80 o 
  -8  16   2      651.06      741.71     78.84 o 
  -7  16   2      573.23      633.59     76.61 o 
  -6  16   2      231.66      228.87     56.84 o 
  -5  16   2      242.99      276.30     48.39 o 
  -4  16   2        6.12        8.31     30.01 o 
  -3  16   2       37.00       17.67     46.83 o 
  -2  16   2      325.93      255.85     94.15 o 
  -1  16   2     2293.04     2294.16    225.73 o 
   0  16   2     2724.66     2468.32    253.59 o 
   1  16   2     2963.97     3044.74    300.87 o 
   2  16   2       30.72       75.37     73.31 o 
   3  16   2      102.53      126.08     45.76 o 
   4  16   2       50.63       60.16     33.35 o 
   5  16   2      552.49      517.79    138.87 o 
   6  16   2      154.39      185.20     58.18 o 
   7  16   2      241.23      301.54     79.82 o 
   8  16   2       48.14       56.89     34.20 o 
  -9  17   2      762.56     1100.73     83.29 o 
  -8  17   2       24.72       18.25     46.11 o 
  -7  17   2      318.36      289.91     56.83 o 
  -6  17   2     2837.12     2687.57    144.33 o 
  -5  17   2     7848.09     7849.45    205.58 o 
  -4  17   2     6311.14     6179.91    160.53 o 
  -3  17   2     7253.13     7202.31    444.27 o 
  -2  17   2     1907.56     1781.58    249.92 o 
  -1  17   2      537.75      560.95    118.77 o 
   0  17   2      606.83      684.06    145.27 o 
   1  17   2     4851.16     5162.06    402.24 o 
   2  17   2     8348.03     8196.20    162.29 o 
   3  17   2     7155.24     7068.93    203.20 o 
   4  17   2     2503.82     2544.93    114.60 o 
   5  17   2      119.39      202.14     59.69 o 
   6  17   2       11.75       46.70     40.05 o 
   7  17   2      112.79      179.18     47.05 o 
  -9  18   2     1774.85     2696.90    138.56 o 
  -8  18   2     2640.38     3405.71    155.87 o 
  -7  18   2     2987.64     3520.98    191.39 o 
  -6  18   2     1865.07     2126.46    127.93 o 
  -5  18   2      711.11      723.08     73.17 o 
  -4  18   2       89.34       73.94     30.82 o 
  -3  18   2     2947.82     2684.70    114.90 o 
  -2  18   2     5381.67     4849.23    428.25 o 
  -1  18   2    10406.02     9165.21    722.96 o 
   0  18   2    12858.87    12402.03    601.68 o 
   1  18   2     4470.90     4206.98    148.99 o 
   2  18   2      207.64      184.82     26.61 o 
   3  18   2      398.41      360.11     54.07 o 
   4  18   2     2590.76     2536.99    108.39 o 
   5  18   2     1726.33     2053.16    146.74 o 
   6  18   2     1225.69     1523.26    118.11 o 
   7  18   2     1107.78     1354.20    116.97 o 
  -9  19   2       21.76       79.17     35.46 o 
  -8  19   2        5.89        6.18     34.05 o 
  -7  19   2      117.28      218.04     70.69 o 
  -6  19   2      166.43      180.50     48.49 o 
  -5  19   2     2014.34     2036.66    117.45 o 
  -4  19   2     5814.08     5360.72    207.67 o 
  -3  19   2     4554.12     4029.19    136.36 o 
  -2  19   2     1835.09     1573.01     78.13 o 
  -1  19   2     1307.63     1218.62     66.93 o 
   0  19   2     2026.41     1803.03     97.18 o 
   1  19   2     1138.68     1050.95     71.21 o 
   2  19   2     2034.39     1806.44     81.06 o 
   3  19   2      613.55      659.69     72.74 o 
   4  19   2     1205.97     1202.62     78.06 o 
   5  19   2     1445.70     1491.77    124.56 o 
   6  19   2        9.77       40.10     37.70 o 
   7  19   2       19.21       23.07     26.73 o 
  -9  20   2        8.72       40.64     28.47 o 
  -8  20   2        5.17       15.90     52.87 o 
  -7  20   2       93.45      136.08     42.88 o 
  -6  20   2       17.03       77.65     49.79 o 
  -5  20   2      798.89      740.40     75.33 o 
  -4  20   2       34.98       37.46     35.00 o 
  -3  20   2      321.56      271.67     43.02 o 
  -2  20   2       11.71       41.23     27.10 o 
  -1  20   2      264.02      284.39     42.62 o 
   0  20   2       10.41       14.71     23.45 o 
   1  20   2      709.37      617.96     56.98 o 
   2  20   2       89.86      102.19     26.47 o 
   3  20   2       33.85       -3.16     37.90 o 
   4  20   2        2.87       32.60     33.55 o 
   5  20   2      344.98      340.48     79.57 o 
   6  20   2       40.31       80.82     48.59 o 
   7  20   2        4.46      -11.72     30.61 o 
  -8  21   2        1.90        7.72     28.15 o 
  -7  21   2      928.90     1072.14    102.94 o 
  -6  21   2     1325.36     1298.02    143.52 o 
  -5  21   2      612.94      682.32    148.34 o 
  -4  21   2     2061.88     1953.21    104.14 o 
  -3  21   2     4288.37     3987.45    144.64 o 
  -2  21   2     1524.59     1538.44     94.06 o 
  -1  21   2     3286.71     3015.75    128.39 o 
   0  21   2      142.59      277.44     49.20 o 
   1  21   2      571.61      535.95     67.25 o 
   2  21   2     1905.14     1783.66     85.36 o 
   3  21   2     2373.49     2342.48    143.55 o 
   4  21   2     3376.08     3428.69    209.03 o 
   5  21   2       80.90      105.90     53.77 o 
   6  21   2        8.43        1.74     35.38 o 
  -8  22   2     1738.83     2349.66    145.90 o 
  -7  22   2     1923.51     2302.54    171.61 o 
  -6  22   2     1376.95     1612.17    162.78 o 
  -5  22   2       47.05       84.76     53.25 o 
  -4  22   2       69.60       37.17     26.77 o 
  -3  22   2      510.99      470.82     54.64 o 
  -2  22   2     3507.51     3008.26    131.75 o 
  -1  22   2    17639.24    15601.44    298.26 o 
   0  22   2    19898.65    18296.77    316.82 o 
   1  22   2     1869.82     1623.30    117.27 o 
   2  22   2      336.07      299.04     43.10 o 
   3  22   2       83.47       85.91     40.77 o 
   4  22   2     1052.49     1123.07     95.00 o 
   5  22   2     1488.60     1701.59    143.56 o 
   6  22   2     1334.80     1642.89    120.63 o 
  -8  23   2        2.65       -6.16     25.02 o 
  -7  23   2       31.63      121.18     53.62 o 
  -6  23   2      285.40      469.15     94.37 o 
  -5  23   2     2830.81     3064.46    164.95 o 
  -4  23   2     4219.61     4356.46    155.02 o 
  -3  23   2     2379.19     2068.81    110.60 o 
  -2  23   2     1376.10     1180.54     87.48 o 
  -1  23   2       21.88       17.70     28.34 o 
   0  23   2     3922.73     3609.74    146.30 o 
   1  23   2     2035.14     1918.18    128.26 o 
   2  23   2     2597.89     2726.17    122.81 o 
   3  23   2     4167.19     4176.23    152.62 o 
   4  23   2     1251.91     1286.59    137.89 o 
   5  23   2      148.01      180.06     50.76 o 
   6  23   2        5.23       56.48     32.73 o 
  -7  24   2       25.87       89.75     48.40 o 
  -6  24   2       79.38      155.81     59.83 o 
  -5  24   2      154.91      113.13     77.55 o 
  -4  24   2      332.17      294.13     47.85 o 
  -3  24   2       13.47      -12.03     29.71 o 
  -2  24   2       22.06       30.54     30.89 o 
  -1  24   2      629.04      618.80     66.18 o 
   0  24   2      200.11      205.99     44.43 o 
   1  24   2      950.90      864.55     91.85 o 
   2  24   2        7.42       48.13     35.99 o 
   3  24   2        6.04      156.29     54.41 o 
   4  24   2      278.77      297.49     51.54 o 
   5  24   2       60.82      191.65     55.58 o 
  -7  25   2      233.28      255.33     53.23 o 
  -6  25   2      446.29      467.95     85.30 o 
  -5  25   2      309.05      372.71     90.69 o 
  -4  25   2      782.96      686.44     64.49 o 
  -3  25   2     1584.79     1342.26     77.14 o 
  -2  25   2      603.50      595.50     66.48 o 
  -1  25   2     1112.83     1045.24     87.15 o 
   0  25   2       36.20       66.44     41.38 o 
   1  25   2      769.93      644.72     99.95 o 
   2  25   2      798.19      830.74     68.72 o 
   3  25   2      632.44      632.43     59.89 o 
   4  25   2     1026.34     1014.83    195.00 o 
   5  25   2       72.06      141.32     45.73 o 
  -6  26   2      387.37      469.87     78.08 o 
  -5  26   2       31.75       65.16     51.62 o 
  -4  26   2       43.69       30.06     27.32 o 
  -3  26   2      317.32      287.78     38.25 o 
  -2  26   2     1156.16     1159.47     88.96 o 
  -1  26   2     2727.42     2604.96    162.97 o 
   0  26   2     4400.12     4261.17    196.76 o 
   1  26   2     2052.39     1877.32    128.82 o 
   2  26   2      161.66      165.64     50.67 o 
   3  26   2      220.44      233.48     49.71 o 
   4  26   2      720.78      813.42     89.27 o 
  -6  27   2      718.50      800.70     91.22 o 
  -5  27   2     1476.27     1674.74    151.90 o 
  -4  27   2     2417.85     2576.15    208.21 o 
  -3  27   2     2106.05     2057.57     91.38 o 
  -2  27   2     1271.05     1252.92     89.28 o 
  -1  27   2      108.53      105.82     37.12 o 
   0  27   2      399.82      337.14     63.04 o 
   1  27   2     1218.37     1136.42     98.57 o 
   2  27   2     2064.55     2194.29    123.16 o 
   3  27   2     3611.78     3473.28    150.95 o 
   4  27   2     1226.48     1361.64    102.36 o 
  -5  28   2      112.09       77.84     35.08 o 
  -4  28   2       15.54      -58.67     62.54 o 
  -3  28   2       78.70       62.37     32.08 o 
  -2  28   2      707.56      625.30     75.18 o 
  -1  28   2     1830.64     1754.00    144.52 o 
   0  28   2      640.69      522.42    176.00 o 
   1  28   2      208.47      237.38     71.86 o 
   2  28   2       87.37       13.49     52.12 o 
   3  28   2       52.93       53.92     40.91 o 
  -5  29   2       24.31       15.31     28.52 o 
  -4  29   2       37.47       12.76     40.65 o 
  -3  29   2      153.02      117.42     49.95 o 
  -2  29   2       10.77      -25.30     30.23 o 
  -1  29   2       12.36       -7.06     46.60 o 
   0  29   2      143.09       77.02     39.20 o 
   1  29   2        6.05      -11.62     32.77 o 
   2  29   2       61.23       17.01     28.65 o 
  -3  30   2      109.12       73.16     36.59 o 
  -2  30   2      758.03      793.32    108.90 o 
  -1  30   2     1326.40     1055.85     82.12 o 
   0  30   2     1432.57     1380.79     94.46 o 
   1  30   2     1024.63     1086.85     82.81 o 
   2  30   2      103.46       72.22     32.64 o 
  -2  31   2     1151.05     1298.31    124.19 o 
  -1  31   2       64.04      -27.27     37.01 o 
   0  31   2      213.00      158.86     35.99 o 
   1  31   2      955.20      977.50     81.44 o 
 -11   1   3      643.80      503.13     69.81 o 
 -10   1   3      779.33      662.75    103.90 o 
  -9   1   3     1014.29      712.55    113.27 o 
  -8   1   3       85.44      199.19     65.67 o 
  -7   1   3     4487.26     4359.88    300.80 o 
  -6   1   3     5016.61     4639.54    206.05 o 
  -5   1   3    11173.93    10932.56    401.73 o 
  -4   1   3     3994.75     3458.09    103.08 o 
  -3   1   3    66266.68    69629.02    686.05 o 
  -2   1   3    37871.05    38191.42    437.42 o 
  -1   1   3    14186.36    15581.28    241.20 o 
   0   1   3     6486.71     6525.69    119.08 o 
   1   1   3     7354.52     7187.62    163.83 o 
   2   1   3     8856.46     8338.36    204.35 o 
   3   1   3     8718.38     8332.57    228.43 o 
   4   1   3     2720.09     2114.81    263.19 o 
   5   1   3      456.47      409.41     48.09 o 
   6   1   3       32.56       36.44     42.07 o 
   7   1   3      463.48      503.17     81.72 o 
   8   1   3      588.50      708.34     79.03 o 
 -11   2   3       18.47       -9.01     44.03 o 
 -10   2   3      913.74      758.51    112.53 o 
  -9   2   3     4615.91     3428.16    232.45 o 
  -8   2   3    12266.48     8847.64    338.99 o 
  -7   2   3    15724.63    15711.29    575.61 o 
  -6   2   3      845.67      809.69     88.96 o 
  -5   2   3     2875.96     3216.11    222.62 o 
  -4   2   3     5698.71     5552.45    145.58 o 
  -3   2   3    34718.11    33135.30    240.80 o 
  -2   2   3     1279.70     1436.34     61.29 o 
  -1   2   3    64247.22    68945.63    531.56 o 
   0   2   3     1904.42     1923.84    118.48 o 
   1   2   3     2626.70     2206.79    107.66 o 
   2   2   3     9825.32     9760.29    256.92 o 
   3   2   3      685.02      618.97     90.34 o 
   4   2   3      798.19      566.53    138.62 o 
   5   2   3     5825.08     5620.24    204.74 o 
   6   2   3     5505.18     5980.73    182.22 o 
   7   2   3     1058.28     1213.18    114.46 o 
   8   2   3      303.13      439.71     68.16 o 
 -11   3   3      850.50      849.72     76.97 o 
 -10   3   3     1065.78      919.76    117.97 o 
  -9   3   3     1302.83     1089.96    135.63 o 
  -8   3   3       19.85       55.02     53.22 o 
  -7   3   3     2912.64     2753.06    254.83 o 
  -6   3   3    14885.53    12775.83    680.81 o 
  -5   3   3    31165.60    30988.62    465.32 o 
  -4   3   3     1196.69      989.20     67.70 o 
  -3   3   3     5133.00     5758.54    248.71 o 
  -2   3   3      155.73      175.90     25.56 o 
  -1   3   3     9386.94    11013.49    199.05 o 
   0   3   3      273.40      296.01     23.70 o 
   1   3   3     1642.56     1656.49     92.86 o 
   2   3   3     1718.46     1472.51    102.30 o 
   3   3   3    11070.49     9574.56    464.93 o 
   4   3   3     5917.47     5069.83    391.79 o 
   5   3   3      911.39      905.00     70.13 o 
   6   3   3       84.15       65.12     34.74 o 
   7   3   3      197.40      241.10     60.17 o 
   8   3   3      878.44     1086.27     91.04 o 
 -11   4   3        3.13      -27.45     40.51 o 
 -10   4   3      334.58      286.11     79.38 o 
  -9   4   3       38.60       21.28     53.02 o 
  -8   4   3      323.44      403.19    130.57 o 
  -7   4   3     2239.07     2039.46    222.17 o 
  -6   4   3     4032.12     3694.16    364.67 o 
  -5   4   3      115.50      135.57     78.16 o 
  -4   4   3       27.52       27.26     19.42 o 
  -3   4   3     1744.48     1939.94    159.50 o 
  -2   4   3     2550.35     2551.65    160.95 o 
  -1   4   3     4123.98     4814.59    183.35 o 
   0   4   3     4448.83     4726.45    115.93 o 
   1   4   3      130.69      142.11     32.90 o 
   2   4   3       25.84       92.18     42.93 o 
   3   4   3       52.74       27.78     35.64 o 
   4   4   3     1414.77     1136.42    192.46 o 
   5   4   3      826.68      805.09     58.33 o 
   6   4   3      301.33      281.92     46.40 o 
   7   4   3      419.34      509.31    133.83 o 
   8   4   3      210.24      271.99     54.32 o 
 -11   5   3      252.79      200.99     42.09 o 
 -10   5   3      189.26      207.07     56.62 o 
  -9   5   3       67.35       49.85     58.66 o 
  -8   5   3     1281.92     1203.35    216.07 o 
  -7   5   3     4234.22     4188.13    323.46 o 
  -6   5   3     1486.62     1394.99    234.06 o 
  -5   5   3     3008.29     2990.90    153.24 o 
  -4   5   3     1187.38     1269.27     94.43 o 
  -3   5   3      138.90      201.27     54.67 o 
  -2   5   3      818.45     1008.94    105.99 o 
  -1   5   3     4211.00     4214.55    676.23 o 
   0   5   3     2937.55     3194.50     99.86 o 
   1   5   3     2545.88     2298.21    136.54 o 
   2   5   3     7096.52     6869.53    468.49 o 
   3   5   3     1338.65      991.79    114.29 o 
   4   5   3     1800.79     1636.51    229.14 o 
   5   5   3      426.59      419.01     44.37 o 
   6   5   3      132.78      154.84     40.93 o 
   7   5   3       48.10       45.75     42.88 o 
   8   5   3      183.10      136.17     59.34 o 
 -11   6   3       12.26       -7.36     26.07 o 
 -10   6   3      570.89      623.19     91.95 o 
  -9   6   3     2151.67     1654.11    195.72 o 
  -8   6   3     7580.64     6616.43    478.15 o 
  -7   6   3     7702.72     7989.15    452.97 o 
  -6   6   3     2433.56     2609.15    319.49 o 
  -5   6   3      165.32      142.88     40.96 o 
  -4   6   3     6302.39     6379.79    222.26 o 
  -3   6   3    12538.89    14229.34    467.58 o 
  -2   6   3     9626.36    11232.66    379.32 o 
  -1   6   3    10095.00    11587.27    402.22 o 
   0   6   3    29785.43    30620.04    427.78 o 
   1   6   3    16181.91    16830.52    366.21 o 
   2   6   3     1234.39     1246.73    119.55 o 
   3   6   3     5162.43     4736.84    464.11 o 
   4   6   3     2505.99     2184.58    267.69 o 
   5   6   3     6705.15     6491.77    187.13 o 
   6   6   3     8399.67     8559.53    450.53 o 
   7   6   3     1797.88     2264.34    230.01 o 
   8   6   3      122.99      127.08     57.39 o 
 -11   7   3      639.02      612.02     79.34 o 
 -10   7   3      875.92      927.03     93.69 o 
  -9   7   3      795.47      702.82    129.38 o 
  -8   7   3      931.48      742.91    178.12 o 
  -7   7   3     3707.42     3437.42    303.44 o 
  -6   7   3    14505.91    14276.00    738.80 o 
  -5   7   3    18700.63    19272.88    426.98 o 
  -4   7   3    25501.27    26838.54    484.41 o 
  -3   7   3    10517.80    12691.53    468.40 o 
  -2   7   3     4075.76     4653.73    258.14 o 
  -1   7   3      690.78      732.36     66.47 o 
   0   7   3     3866.58     3971.28    155.27 o 
   1   7   3    19389.94    21292.19    419.82 o 
   2   7   3    44147.39    46370.77    720.30 o 
   3   7   3    21258.74    20165.97    724.58 o 
   4   7   3     7994.22     7180.16    479.91 o 
   5   7   3      796.99      786.65     68.96 o 
   6   7   3      727.17      727.34     81.08 o 
   7   7   3      337.80      382.95     73.61 o 
   8   7   3      526.23      698.95    111.81 o 
 -11   8   3       70.87       24.96     32.29 o 
 -10   8   3      332.65      300.19     61.50 o 
  -9   8   3     1623.47     1474.83    208.07 o 
  -8   8   3     1112.21     1075.04    139.92 o 
  -7   8   3      723.01      640.88    144.11 o 
  -6   8   3      619.33      568.39    161.38 o 
  -5   8   3      567.09      578.15     82.96 o 
  -4   8   3      485.24      407.81     65.87 o 
  -3   8   3    19517.40    23477.04    675.76 o 
  -2   8   3    19793.00    22672.48    460.13 o 
  -1   8   3     7213.34     7293.76    215.76 o 
   0   8   3     5921.48     6196.28    196.02 o 
   1   8   3     1569.24     1605.10    119.14 o 
   2   8   3      300.25      324.83     69.30 o 
   3   8   3      434.21      285.67     97.82 o 
   4   8   3     1500.71     1448.78     89.34 o 
   5   8   3     1981.09     1804.14     98.66 o 
   6   8   3      287.17      266.44     71.49 o 
   7   8   3      480.86      522.32     79.45 o 
   8   8   3       60.81       46.58     47.88 o 
 -11   9   3        2.37      -20.76     38.01 o 
 -10   9   3       98.42      164.93     53.41 o 
  -9   9   3        2.64       12.99     44.99 o 
  -8   9   3      219.85      300.12     90.44 o 
  -7   9   3     2758.68     2724.19    163.61 o 
  -6   9   3      163.46      146.84    122.94 o 
  -5   9   3      292.76      340.89     68.64 o 
  -4   9   3      107.28      137.89     46.96 o 
  -3   9   3     1545.59     2054.63    104.53 o 
  -2   9   3      959.79     1135.40     87.99 o 
  -1   9   3     1738.84     1834.27    114.05 o 
   0   9   3      573.38      713.29     59.65 o 
   1   9   3     5518.07     6213.05    236.08 o 
   2   9   3     2271.36     2340.59    169.01 o 
   3   9   3        7.40       48.41     71.54 o 
   4   9   3       95.34       89.79     28.52 o 
   5   9   3       81.55       63.63     38.75 o 
   6   9   3      563.16      551.33    111.65 o 
   7   9   3      108.63       89.78     40.94 o 
   8   9   3        9.49       22.29     43.32 o 
 -11  10   3        7.93       42.38     41.69 o 
 -10  10   3      361.86      325.71     83.25 o 
  -9  10   3     1376.81     1199.61    230.11 o 
  -8  10   3    11203.03    10112.13    529.90 o 
  -7  10   3     2376.28     2415.41    133.93 o 
  -6  10   3      481.64      364.04    164.69 o 
  -5  10   3      121.43      102.65     44.73 o 
  -4  10   3      143.59      331.68     69.94 o 
  -3  10   3      293.56      406.11     97.29 o 
  -2  10   3    21591.43    26918.19    441.00 o 
  -1  10   3    28166.71    32280.68    492.39 o 
   0  10   3    17237.84    17161.89    285.46 o 
   1  10   3    16598.47    16931.60    557.65 o 
   2  10   3       48.16       71.02     45.48 o 
   3  10   3     2090.00     1997.25    249.61 o 
   4  10   3     4422.93     4116.30    156.35 o 
   5  10   3     1707.81     1682.03    109.90 o 
   6  10   3     2028.11     2145.05    213.30 o 
   7  10   3      806.56      933.18    104.16 o 
   8  10   3       44.05       76.74     49.75 o 
 -11  11   3      817.76      866.73    116.64 o 
 -10  11   3      483.43      515.07    148.00 o 
  -9  11   3       78.73       50.20     49.05 o 
  -8  11   3       89.72      111.52     44.05 o 
  -7  11   3     1472.45     1512.82    109.64 o 
  -6  11   3     7628.89     7302.83    572.91 o 
  -5  11   3    13363.23    13788.35    714.03 o 
  -4  11   3    29529.75    31564.69   1894.90 o 
  -3  11   3     9818.42    11002.73    530.56 o 
  -2  11   3     3691.23     4131.03    183.82 o 
  -1  11   3      876.59      939.09     90.62 o 
   0  11   3     1556.91     1480.30     87.12 o 
   1  11   3     6985.57     6922.84    256.37 o 
   2  11   3    14948.70    14935.80    858.24 o 
   3  11   3    14245.98    13151.99    625.50 o 
   4  11   3     4589.56     4253.85    159.73 o 
   5  11   3     1215.45     1178.16     92.18 o 
   6  11   3     1948.51     2179.58    173.80 o 
   7  11   3      610.01      638.06     88.73 o 
   8  11   3      769.88     1158.97    167.42 o 
 -11  12   3      197.17      226.57     65.26 o 
 -10  12   3      733.01      879.99    136.39 o 
  -9  12   3     1943.82     2138.58    272.90 o 
  -8  12   3     5997.58     6723.17    465.82 o 
  -7  12   3     3987.03     4311.02    185.25 o 
  -6  12   3      482.13      448.02     55.40 o 
  -5  12   3      103.46       59.54     38.20 o 
  -4  12   3       71.64      112.78     48.07 o 
  -3  12   3    21937.19    25930.36    836.13 o 
  -2  12   3    10814.81    12052.99    264.37 o 
  -1  12   3     5902.05     5519.05    221.33 o 
   0  12   3    12867.67    12627.49    346.73 o 
   1  12   3    19632.03    21519.35    707.27 o 
   2  12   3       12.79       -4.50     40.61 o 
   3  12   3       43.29       85.36     48.02 o 
   4  12   3     1693.75     1469.77     98.21 o 
   5  12   3     1607.15     1618.22    106.54 o 
   6  12   3     1988.90     2207.10    166.95 o 
   7  12   3     1509.04     1773.04    135.52 o 
   8  12   3      393.09      626.71     81.66 o 
 -10  13   3       38.59       13.36     51.55 o 
  -9  13   3        1.63       -0.69     32.06 o 
  -8  13   3      289.19      310.55     60.14 o 
  -7  13   3     1004.65     1060.34     98.56 o 
  -6  13   3       37.43       46.13     44.37 o 
  -5  13   3      162.12      206.19     63.27 o 
  -4  13   3       41.48       58.75     55.66 o 
  -3  13   3       93.40      202.95     87.61 o 
  -2  13   3     3573.23     4306.13    166.83 o 
  -1  13   3     5096.35     6075.25    237.92 o 
   0  13   3      511.39      470.75     72.99 o 
   1  13   3      415.00      520.26    123.59 o 
   2  13   3      196.03      106.30     49.65 o 
   3  13   3       30.82        6.74     29.87 o 
   4  13   3      464.23      404.49     53.80 o 
   5  13   3      147.10      132.17     42.59 o 
   6  13   3      843.73      912.54    107.99 o 
   7  13   3       47.58       62.15     45.57 o 
   8  13   3       27.96       47.18     32.63 o 
 -10  14   3       48.69       98.76     59.52 o 
  -9  14   3      393.94      457.48     69.71 o 
  -8  14   3      968.14      983.92    128.02 o 
  -7  14   3      928.66     1045.89     99.51 o 
  -6  14   3      416.02      367.65     65.26 o 
  -5  14   3      347.00      241.59     95.60 o 
  -4  14   3     1798.28     1995.96    185.69 o 
  -3  14   3      124.64      148.62     75.55 o 
  -2  14   3     4101.05     4920.13    183.08 o 
  -1  14   3     4243.90     4360.84    208.51 o 
   0  14   3      969.86     1052.91    110.28 o 
   1  14   3      466.56      596.13    120.55 o 
   2  14   3     2065.02     2496.48    274.65 o 
   3  14   3       15.19       26.87     31.49 o 
   4  14   3      264.92      260.80     46.73 o 
   5  14   3     2300.45     2169.76    155.07 o 
   6  14   3       65.40      115.30     57.15 o 
   7  14   3       93.76      151.83     42.52 o 
 -10  15   3      374.59      442.43     84.31 o 
  -9  15   3      186.44      221.87     48.68 o 
  -8  15   3        5.17       18.54     36.31 o 
  -7  15   3      710.90      689.36     84.74 o 
  -6  15   3     5102.82     4983.59    206.39 o 
  -5  15   3     5608.11     5114.40    174.59 o 
  -4  15   3    10080.33     9876.16   1066.73 o 
  -3  15   3     8246.86     8378.25    721.69 o 
  -2  15   3     3485.42     3784.32    213.62 o 
  -1  15   3      677.25      835.24     95.13 o 
   0  15   3     4096.41     4269.61    226.89 o 
   1  15   3    11192.30    12428.06    570.34 o 
   2  15   3     5964.44     5859.74    243.55 o 
   3  15   3     5408.64     4830.17    170.05 o 
   4  15   3     1216.55     1196.57     88.98 o 
   5  15   3      984.86      972.68     83.73 o 
   6  15   3        6.03       -7.97     49.46 o 
   7  15   3      601.28      717.38     69.34 o 
 -10  16   3      376.89      603.86     92.86 o 
  -9  16   3      637.00      821.19     78.46 o 
  -8  16   3     1956.17     2217.80    145.38 o 
  -7  16   3     3626.72     4058.96    281.64 o 
  -6  16   3     1230.24     1278.10    109.85 o 
  -5  16   3     1199.13     1159.72    101.73 o 
  -4  16   3       77.61       45.50     56.06 o 
  -3  16   3     3147.90     2940.40    253.02 o 
  -2  16   3     9803.31    10490.18    586.85 o 
  -1  16   3    14128.59    14400.70    603.17 o 
   0  16   3    13297.69    13525.00    706.40 o 
   1  16   3     2164.06     2107.77    246.59 o 
   2  16   3       68.32       63.81     28.06 o 
   3  16   3      975.78      926.36     80.58 o 
   4  16   3     4256.41     4173.19    202.68 o 
   5  16   3     3807.88     3740.85    444.88 o 
   6  16   3      712.43      819.39     72.62 o 
   7  16   3      741.22      968.09     98.44 o 
 -10  17   3       40.72      117.22     73.88 o 
  -9  17   3      314.41      447.39     60.12 o 
  -8  17   3       27.62       56.96     38.82 o 
  -7  17   3      184.11      243.69     56.17 o 
  -6  17   3      334.76      304.42     56.52 o 
  -5  17   3      792.80      751.19    115.18 o 
  -4  17   3     2816.47     2398.42    117.65 o 
  -3  17   3     1231.39     1122.69    227.43 o 
  -2  17   3      531.23      597.16    144.65 o 
  -1  17   3      148.19      237.66     97.06 o 
   0  17   3      706.62      645.75    153.49 o 
   1  17   3     1260.94     1100.80     83.97 o 
   2  17   3     1865.23     1841.36     85.46 o 
   3  17   3     1155.53     1122.94     85.64 o 
   4  17   3     1799.43     1783.94    192.72 o 
   5  17   3      392.49      418.94     61.45 o 
   6  17   3      273.66      323.84     72.71 o 
   7  17   3        8.19       56.32     37.71 o 
  -9  18   3      131.70      141.80     42.64 o 
  -8  18   3      265.51      246.35     49.10 o 
  -7  18   3      107.60       63.55     36.07 o 
  -6  18   3      988.48      934.40     98.95 o 
  -5  18   3       79.15       78.45     41.39 o 
  -4  18   3       32.87       55.01     44.44 o 
  -3  18   3       71.55       78.18     24.34 o 
  -2  18   3       52.32       81.94     36.34 o 
  -1  18   3      200.56      222.48     37.21 o 
   0  18   3      481.15      507.61     48.08 o 
   1  18   3       46.99       53.16     23.77 o 
   2  18   3        2.08       16.05     30.42 o 
   3  18   3       70.03       56.15     32.29 o 
   4  18   3     1683.31     1702.34    107.19 o 
   5  18   3      635.92      553.25     63.29 o 
   6  18   3       80.10      116.48     51.44 o 
   7  18   3      104.84       94.61     34.26 o 
  -9  19   3       49.35      108.45     35.45 o 
  -8  19   3      104.39      102.71     45.30 o 
  -7  19   3      363.93      391.63     71.15 o 
  -6  19   3     1395.47     1349.89    120.66 o 
  -5  19   3     3426.78     3277.11    183.21 o 
  -4  19   3     6167.99     5968.54    266.63 o 
  -3  19   3     2918.95     2715.56    115.65 o 
  -2  19   3      721.25      755.10     62.21 o 
  -1  19   3       19.19       15.81     27.73 o 
   0  19   3     4909.99     4531.54    138.68 o 
   1  19   3     3639.65     3466.93    157.19 o 
   2  19   3     4053.23     4040.94    143.55 o 
   3  19   3     2532.52     2487.06    120.24 o 
   4  19   3     1696.55     1864.59    175.90 o 
   5  19   3      302.45      354.46     60.10 o 
   6  19   3        1.25        2.59     34.29 o 
  -9  20   3      923.22     1255.95     90.44 o 
  -8  20   3     1350.62     1830.74    111.69 o 
  -7  20   3     2582.76     3038.37    150.32 o 
  -6  20   3     1478.87     1603.63    142.17 o 
  -5  20   3       14.20      125.84     67.37 o 
  -4  20   3      814.29      719.53     79.28 o 
  -3  20   3     3346.88     3143.10    129.54 o 
  -2  20   3     7410.37     6577.48    187.67 o 
  -1  20   3     3387.62     2962.16    125.68 o 
   0  20   3     2377.94     2220.41    107.58 o 
   1  20   3     1709.75     1574.73     91.94 o 
   2  20   3       45.59       18.53     27.86 o 
   3  20   3      328.08      292.30     79.73 o 
   4  20   3     2039.90     1992.47    195.23 o 
   5  20   3      768.75      845.53    104.12 o 
   6  20   3     1050.83     1317.28    108.81 o 
  -9  21   3       57.50       70.55     29.84 o 
  -8  21   3       19.73       74.26     39.36 o 
  -7  21   3      247.99      366.17     72.51 o 
  -6  21   3     1470.76     1635.37    245.50 o 
  -5  21   3     6503.26     6024.75    327.38 o 
  -4  21   3     4963.19     4388.83    168.12 o 
  -3  21   3     5375.73     4821.71    164.32 o 
  -2  21   3     1898.89     1896.78    106.57 o 
  -1  21   3      578.82      557.24     60.88 o 
   0  21   3     1715.90     1465.89     90.93 o 
   1  21   3     1216.50     1048.01    130.70 o 
   2  21   3     2525.09     2671.89    119.22 o 
   3  21   3     1449.07     1485.01     93.03 o 
   4  21   3      696.29      719.36     74.84 o 
   5  21   3      194.99      207.94     58.09 o 
   6  21   3        9.32       26.25     30.36 o 
  -8  22   3        1.80       34.38     35.71 o 
  -7  22   3        1.98      122.79     58.14 o 
  -6  22   3        4.66       11.06     46.06 o 
  -5  22   3     1835.68     1684.70    175.83 o 
  -4  22   3     1378.42     1313.78     87.13 o 
  -3  22   3      149.70      151.30     37.83 o 
  -2  22   3      382.63      373.94     55.40 o 
  -1  22   3     3229.34     2860.33    132.00 o 
   0  22   3      384.25      427.45     67.22 o 
   1  22   3       16.58      -24.27    121.81 o 
   2  22   3       37.01       38.37     27.04 o 
   3  22   3      222.68      282.12     49.91 o 
   4  22   3      316.98      306.02     52.16 o 
   5  22   3       23.10        4.61     30.83 o 
   6  22   3        7.75      -14.50     27.39 o 
  -8  23   3       13.30       -7.65     29.17 o 
  -7  23   3      218.28      261.38     66.99 o 
  -6  23   3      688.90      774.64    117.96 o 
  -5  23   3     1199.75     1221.37    156.86 o 
  -4  23   3     6539.68     6058.37    209.44 o 
  -3  23   3      220.10      223.06     44.40 o 
  -2  23   3      212.02      240.80     50.81 o 
  -1  23   3      408.17      442.88     61.81 o 
   0  23   3       64.82       83.69    109.28 o 
   1  23   3      537.91      471.38     68.47 o 
   2  23   3     1358.53     1340.90     85.39 o 
   3  23   3     1523.13     1514.62     90.28 o 
   4  23   3      675.98      575.24     62.29 o 
   5  23   3       34.95       27.94     29.62 o 
  -8  24   3     1097.37     1319.20    103.37 o 
  -7  24   3     1377.77     1484.65    133.64 o 
  -6  24   3     1547.54     1698.77    166.57 o 
  -5  24   3      104.28      154.68     82.94 o 
  -4  24   3      386.75      403.74     59.41 o 
  -3  24   3     3319.59     3116.10    140.34 o 
  -2  24   3     7296.96     7062.54    214.31 o 
  -1  24   3    10527.73     9538.99    260.67 o 
   0  24   3    13104.84    12037.54    407.30 o 
   1  24   3     2398.41     2315.28    142.19 o 
   2  24   3       35.90       55.91     41.68 o 
   3  24   3      555.86      576.54     76.58 o 
   4  24   3      514.96      552.04     58.59 o 
   5  24   3      925.10     1062.48     89.72 o 
  -7  25   3      249.07      291.66     60.97 o 
  -6  25   3      759.47      850.27    115.20 o 
  -5  25   3     2094.42     2279.72    204.64 o 
  -4  25   3     4177.30     3896.64    145.18 o 
  -3  25   3     3279.22     2997.25    137.51 o 
  -2  25   3      249.79      255.79     49.59 o 
  -1  25   3     1757.22     1774.16    110.37 o 
   0  25   3     1019.37     1079.41    145.55 o 
   1  25   3     3139.01     3221.45    164.06 o 
   2  25   3     3419.47     3431.38    133.62 o 
   3  25   3     2040.83     1967.35    128.02 o 
   4  25   3      346.93      415.35     60.05 o 
  -7  26   3       46.44       51.95     33.55 o 
  -6  26   3       20.30       23.53     41.51 o 
  -5  26   3       75.67       73.03     50.58 o 
  -4  26   3        8.80        3.34     36.53 o 
  -3  26   3      161.85      165.30     42.02 o 
  -2  26   3      914.68      889.26     81.40 o 
  -1  26   3     2515.54     2571.46    228.80 o 
   0  26   3      334.63      276.08    227.09 o 
   1  26   3       28.80       43.83     43.40 o 
   2  26   3       16.20       57.35     34.71 o 
   3  26   3      213.07      178.61     58.85 o 
   4  26   3       25.15       43.05     26.96 o 
  -6  27   3      233.07      212.55     55.47 o 
  -5  27   3      244.54      206.17     58.76 o 
  -4  27   3      603.60      526.90    102.68 o 
  -3  27   3      275.02      293.93     60.77 o 
  -2  27   3      161.38      137.36     48.98 o 
  -1  27   3        0.96       29.92     56.46 o 
   0  27   3       12.35      -20.41    118.40 o 
   1  27   3       48.61       36.26     40.12 o 
   2  27   3       58.67       -3.82     44.41 o 
   3  27   3      134.74      148.75     50.19 o 
  -6  28   3      225.40      272.78     54.96 o 
  -5  28   3       89.78       83.52     40.32 o 
  -4  28   3       22.90       19.21     46.68 o 
  -3  28   3      683.89      679.53     80.87 o 
  -2  28   3     1559.22     1660.81    123.68 o 
  -1  28   3     2126.08     2214.54    197.46 o 
   0  28   3     1582.31     1503.44    108.85 o 
   1  28   3      454.85      503.45     63.67 o 
   2  28   3       51.46       41.14     34.29 o 
  -5  29   3     1883.38     2484.20    166.01 o 
  -4  29   3     2329.21     2707.12    193.28 o 
  -3  29   3     1663.32     1733.38    113.96 o 
  -2  29   3       98.98       67.47     51.22 o 
  -1  29   3       35.15      -38.18    110.06 o 
   0  29   3      735.53      692.79     72.82 o 
   1  29   3     1856.87     1861.02    116.03 o 
   2  29   3     2024.10     1902.66    108.82 o 
  -4  30   3      106.50       81.83     34.98 o 
  -3  30   3      316.34      269.62     62.49 o 
  -2  30   3      961.94      986.05    118.57 o 
  -1  30   3     1597.32     1577.81    201.42 o 
   0  30   3      803.57      771.77     69.40 o 
   1  30   3      204.64      190.60     48.59 o 
  -2  31   3       19.56      -37.39     37.39 o 
  -1  31   3       10.17      -36.72     36.72 o 
   0  31   3        2.62       17.39     61.18 o 
 -12   0   4       52.75        3.79     30.30 o 
 -11   0   4       76.71      194.29     91.74 o 
 -10   0   4     5316.87     3798.87    333.56 o 
  -9   0   4     6430.43     4714.72    377.84 o 
  -8   0   4     3990.19     3063.45    279.92 o 
  -7   0   4     6276.19     5841.27    369.27 o 
  -6   0   4    17946.37    17455.71    849.05 o 
  -5   0   4    24993.86    25874.37    844.87 o 
  -4   0   4      621.33      474.38     99.66 o 
  -3   0   4      835.76      865.28    113.10 o 
  -2   0   4     1756.44     1991.73    152.04 o 
  -1   0   4   148587.03   154033.27   1479.71 o 
   0   0   4    24309.48    24191.54    545.92 o 
   1   0   4    17054.34    17212.59    425.38 o 
   2   0   4      694.71      670.48    138.80 o 
   3   0   4     7520.69     6815.10    467.00 o 
   4   0   4     2279.56     2042.89    140.73 o 
   5   0   4     3390.74     3328.41    191.38 o 
   6   0   4     1990.41     2083.81    154.70 o 
   7   0   4      878.02      970.79    136.37 o 
   8   0   4      157.82      152.82     52.09 o 
 -12   1   4      474.31      487.77     53.38 o 
 -11   1   4      618.33      592.75     86.67 o 
 -10   1   4      610.76      639.48    111.74 o 
  -9   1   4       13.00       65.18     43.27 o 
  -8   1   4      570.98      459.31     94.95 o 
  -7   1   4     1235.96     1231.61    276.42 o 
  -6   1   4      449.84      367.88    124.11 o 
  -5   1   4    10024.75     8746.21    347.65 o 
  -4   1   4    17922.62    16252.52    396.81 o 
  -3   1   4    10933.60    10358.68    277.44 o 
  -2   1   4     2736.04     2598.07    125.21 o 
  -1   1   4    94692.06    97796.05    560.34 o 
   0   1   4     3247.74     3556.11    101.01 o 
   1   1   4     3960.81     3480.27    136.43 o 
   2   1   4     7290.44     6476.04    386.62 o 
   3   1   4    13846.57    12685.13    457.67 o 
   4   1   4      139.39       62.65     34.50 o 
   5   1   4       62.92       30.99     35.89 o 
   6   1   4      105.30       98.53     39.07 o 
   7   1   4      535.13      605.53     77.80 o 
   8   1   4      743.27      841.50     65.92 o 
 -12   2   4       57.45       19.45     23.47 o 
 -11   2   4      120.73      180.98     52.73 o 
 -10   2   4      164.85       75.41     58.59 o 
  -9   2   4      370.67      267.68     74.59 o 
  -8   2   4      898.38      776.94     92.05 o 
  -7   2   4        9.93      -61.45    141.97 o 
  -6   2   4        6.80      -54.60     65.97 o 
  -5   2   4     1773.95     1575.12    148.50 o 
  -4   2   4     2762.75     3006.49    176.78 o 
  -3   2   4    12997.77    13416.40    221.66 o 
  -2   2   4     2010.27     2022.14     88.56 o 
  -1   2   4    32638.51    34709.15    286.79 o 
   0   2   4      523.21      596.84     38.99 o 
   1   2   4     1898.43     1859.84    142.07 o 
   2   2   4     2597.22     2546.45    154.70 o 
   3   2   4      236.31      217.46     63.25 o 
   4   2   4        8.95      -17.05     31.73 o 
   5   2   4       35.33       -2.55     30.41 o 
   6   2   4       17.81       26.24     42.89 o 
   7   2   4       22.69       75.71     42.66 o 
   8   2   4       94.18       67.10     51.18 o 
 -12   3   4      610.53      591.96     54.86 o 
 -11   3   4      517.65      513.99     71.55 o 
 -10   3   4      521.78      347.12     83.96 o 
  -9   3   4      122.45       72.17     57.59 o 
  -8   3   4      819.60      732.77     84.67 o 
  -7   3   4      837.42      791.35    205.48 o 
  -6   3   4     5403.65     5324.69    340.77 o 
  -5   3   4    12187.11    12315.05    431.36 o 
  -4   3   4    17412.09    18735.47    453.43 o 
  -3   3   4     8692.67     9558.57    235.64 o 
  -2   3   4    14037.25    14942.50    268.62 o 
  -1   3   4     3947.84     4467.08    102.74 o 
   0   3   4     3051.18     2934.10     83.02 o 
   1   3   4      246.82      320.71     50.83 o 
   2   3   4     2217.45     1946.57    151.90 o 
   3   3   4     1269.90     1006.39    129.21 o 
   4   3   4     5967.30     5724.86    203.71 o 
   5   3   4      241.26      240.03     42.42 o 
   6   3   4      293.85      278.75     50.07 o 
   7   3   4      144.94      181.38     47.11 o 
   8   3   4      125.03       99.09     48.33 o 
 -12   4   4      144.18       48.43     24.09 o 
 -11   4   4      161.68      198.15     53.70 o 
 -10   4   4     2827.79     2162.83    369.56 o 
  -9   4   4     6523.65     4757.56    423.43 o 
  -8   4   4     9277.31     7299.43    465.73 o 
  -7   4   4     6334.26     5212.31    517.02 o 
  -6   4   4     2385.31     1986.00    272.25 o 
  -5   4   4     2548.19     2607.20    211.55 o 
  -4   4   4    30444.87    30649.04    593.14 o 
  -3   4   4     3420.86     3524.75    397.70 o 
  -2   4   4     9996.35    10425.28    346.35 o 
  -1   4   4     6452.13     6624.47    123.18 o 
   0   4   4    23728.03    23482.50    389.74 o 
   1   4   4     7770.56     7999.28    232.14 o 
   2   4   4       10.44      -11.79     43.13 o 
   3   4   4     8881.00     7871.47    377.20 o 
   4   4   4     4933.05     4647.98    174.49 o 
   5   4   4     4852.34     4839.59    193.68 o 
   6   4   4     1706.32     1687.08     95.18 o 
   7   4   4     1089.43     1156.61     96.54 o 
   8   4   4       44.26       96.09     48.66 o 
 -12   5   4      492.28      497.74     47.20 o 
 -11   5   4     1214.45     1173.52    141.39 o 
 -10   5   4     1601.52     1263.90    201.19 o 
  -9   5   4      103.38       66.49     87.66 o 
  -8   5   4      819.95      623.42    140.35 o 
  -7   5   4     1457.74     1268.49    246.76 o 
  -6   5   4    12842.14    12395.65    664.57 o 
  -5   5   4    17311.88    15133.94    900.51 o 
  -4   5   4    12197.23    11525.76    468.77 o 
  -3   5   4    10474.89    10345.88    392.85 o 
  -2   5   4      383.01      495.75     54.07 o 
  -1   5   4     4694.23     5053.73    149.84 o 
   0   5   4     8507.86     8779.53    160.49 o 
   1   5   4    10821.57    11294.30    341.40 o 
   2   5   4    17522.84    17517.79    487.80 o 
   3   5   4    10285.58     9342.43    556.94 o 
   4   5   4      852.84      767.38     64.85 o 
   5   5   4       19.47      -15.19     46.52 o 
   6   5   4       17.10       76.70     47.03 o 
   7   5   4      503.26      579.41    108.66 o 
   8   5   4      850.50     1075.25    113.57 o 
 -11   6   4       17.37       25.22     39.07 o 
 -10   6   4      283.94      324.06     71.88 o 
  -9   6   4     1092.89     1065.00    214.74 o 
  -8   6   4     1538.60     1297.75    230.39 o 
  -7   6   4      696.84      826.16    211.44 o 
  -6   6   4      182.01      226.47    120.95 o 
  -5   6   4     2881.23     2711.68    158.28 o 
  -4   6   4     1700.93     1703.69    190.64 o 
  -3   6   4      336.34      362.92     81.65 o 
  -2   6   4    16136.95    17705.65    483.73 o 
  -1   6   4    11687.10    13423.96    283.74 o 
   0   6   4     2455.52     2377.82     97.66 o 
   1   6   4       80.31       43.83     36.51 o 
   2   6   4      979.78     1009.87    123.80 o 
   3   6   4     2508.10     2356.44    284.05 o 
   4   6   4      167.09      176.53     37.42 o 
   5   6   4     1262.78     1232.11     85.28 o 
   6   6   4      201.53      221.48     67.92 o 
   7   6   4       88.57      144.22     58.95 o 
   8   6   4       26.95       43.26     40.76 o 
 -11   7   4       32.72       40.39     37.87 o 
 -10   7   4       93.62       96.31     48.13 o 
  -9   7   4      271.93      302.22     97.51 o 
  -8   7   4      144.29      242.06    113.41 o 
  -7   7   4       31.11       33.14     87.82 o 
  -6   7   4      869.35      665.38    184.94 o 
  -5   7   4      549.84      475.82     70.80 o 
  -4   7   4      175.89      234.29     79.73 o 
  -3   7   4      830.34     1099.77    144.01 o 
  -2   7   4      818.38      811.51    112.72 o 
  -1   7   4     1053.12     1490.47    100.30 o 
   0   7   4      298.23      319.41     38.46 o 
   1   7   4      496.62      436.85     70.93 o 
   2   7   4     1610.19     1597.21    152.68 o 
   3   7   4     1754.82     1535.82    227.78 o 
   4   7   4      637.50      629.21     60.35 o 
   5   7   4     1459.20     1611.77     98.24 o 
   6   7   4      334.40      367.34     57.35 o 
   7   7   4        7.72      -59.46     59.46 o 
   8   7   4        6.76       52.79     40.99 o 
 -11   8   4       67.40       33.60     33.94 o 
 -10   8   4      767.21      687.37    107.88 o 
  -9   8   4     1538.70     1469.69    164.71 o 
  -8   8   4     7831.82     7056.66    349.26 o 
  -7   8   4     1210.78     1101.58    131.93 o 
  -6   8   4     1200.10     1285.68    231.86 o 
  -5   8   4      632.62      533.89     88.98 o 
  -4   8   4     6810.53     7293.89    419.49 o 
  -3   8   4    21222.26    25800.50    720.01 o 
  -2   8   4    26585.69    33194.69    728.81 o 
  -1   8   4    20418.57    22394.46    614.11 o 
   0   8   4     3956.49     3793.70    132.47 o 
   1   8   4    10260.98    11014.62    344.80 o 
   2   8   4      303.21      257.91     70.94 o 
   3   8   4      196.79      253.17    103.74 o 
   4   8   4     3512.98     3346.93    128.68 o 
   5   8   4     5233.55     5117.62    167.45 o 
   6   8   4     1310.27     1311.76     94.94 o 
   7   8   4      672.59      838.14    128.50 o 
   8   8   4       16.00       63.73     46.01 o 
 -11   9   4      777.72      745.71    112.39 o 
 -10   9   4     1230.40     1168.27    190.32 o 
  -9   9   4      147.95      146.88     74.29 o 
  -8   9   4       38.92      119.31     98.94 o 
  -7   9   4     6055.74     5399.87    278.67 o 
  -6   9   4    19630.46    20772.38    918.11 o 
  -5   9   4    29876.04    29836.17   1487.49 o 
  -4   9   4    38027.02    44634.82   1090.59 o 
  -3   9   4     8040.17     9505.50    458.04 o 
  -2   9   4     3098.08     3968.34    266.09 o 
  -1   9   4      197.84      215.18     43.95 o 
   0   9   4    18644.73    20197.40    316.01 o 
   1   9   4    30580.49    33233.71    610.54 o 
   2   9   4     5059.78     5030.52    429.21 o 
   3   9   4     9446.87     8798.29    321.64 o 
   4   9   4     3438.20     3232.03    128.58 o 
   5   9   4     1262.53     1281.82     98.11 o 
   6   9   4      201.80      207.85     46.74 o 
   7   9   4      430.41      479.61    101.03 o 
 -11  10   4      142.48      219.86     53.76 o 
 -10  10   4      659.23      536.20    146.40 o 
  -9  10   4     2240.67     2208.86    264.71 o 
  -8  10   4     6114.12     6126.34    397.90 o 
  -7  10   4      616.92      512.37    122.05 o 
  -6  10   4     2793.09     3061.99    367.74 o 
  -5  10   4       75.75      102.20     46.18 o 
  -4  10   4     5288.82     6171.26    421.13 o 
  -3  10   4     9266.95    10481.17    500.34 o 
  -2  10   4     1365.06     1209.31    106.38 o 
  -1  10   4    16062.58    17595.43    384.84 o 
   0  10   4     9310.29    10037.68    228.28 o 
   1  10   4     1544.39     1573.99    248.41 o 
   2  10   4       71.73       48.58     48.51 o 
   3  10   4      377.54      350.46     41.46 o 
   4  10   4     1238.37     1254.72     94.38 o 
   5  10   4     2846.55     2867.63    141.35 o 
   6  10   4      208.60      202.45     44.52 o 
   7  10   4      384.43      508.40    101.21 o 
 -11  11   4        3.39      -50.90     50.90 o 
 -10  11   4        0.25        2.22     52.59 o 
  -9  11   4        0.89       31.59     87.78 o 
  -8  11   4      103.58       70.93     99.33 o 
  -7  11   4     1925.24     1812.28    107.98 o 
  -6  11   4      222.25      148.60    115.47 o 
  -5  11   4      653.54      587.23     96.61 o 
  -4  11   4        6.61      -17.05     53.06 o 
  -3  11   4     1527.80     1713.66    213.73 o 
  -2  11   4      286.82      297.55     55.53 o 
  -1  11   4     2223.97     2780.66    157.94 o 
   0  11   4     1950.85     2470.49    216.91 o 
   1  11   4     2119.81     2395.64    197.08 o 
   2  11   4      152.93      179.41     59.41 o 
   3  11   4      157.88      123.20     30.72 o 
   4  11   4      281.07      286.48     50.72 o 
   5  11   4       49.91       63.02     32.47 o 
   6  11   4      127.46      163.61     62.12 o 
   7  11   4        9.54       50.27     54.43 o 
 -11  12   4       57.94       65.11     46.46 o 
 -10  12   4      438.44      363.64     96.12 o 
  -9  12   4     1135.60      781.47    200.58 o 
  -8  12   4     5191.14     5413.06    281.07 o 
  -7  12   4     2284.28     2299.80    133.90 o 
  -6  12   4      617.97      474.44     92.89 o 
  -5  12   4      343.87      321.56     76.95 o 
  -4  12   4      593.67      698.05    169.79 o 
  -3  12   4     4455.92     5469.14    391.72 o 
  -2  12   4     8415.93     9715.81    420.41 o 
  -1  12   4     2152.85     2146.95    145.07 o 
   0  12   4     1496.57     1441.97    181.50 o 
   1  12   4     1063.74     1333.90    187.10 o 
   2  12   4       57.27       30.42     51.58 o 
   3  12   4      163.46      150.61     62.92 o 
   4  12   4     1445.35     1354.15     98.00 o 
   5  12   4     1054.41     1031.21     87.73 o 
   6  12   4      542.73      564.07     85.93 o 
   7  12   4      222.54      256.35     74.62 o 
 -11  13   4      889.81     1042.56    111.04 o 
 -10  13   4      404.34      397.23    135.64 o 
  -9  13   4       17.77       68.87     96.28 o 
  -8  13   4      103.02      214.27     69.22 o 
  -7  13   4     1002.42     1062.62    136.17 o 
  -6  13   4     7220.68     6427.10    246.39 o 
  -5  13   4    16832.49    15574.75   1743.39 o 
  -4  13   4    21926.46    25465.95    956.62 o 
  -3  13   4      357.21      459.52    120.26 o 
  -2  13   4      121.84      237.74     57.08 o 
  -1  13   4      279.73      243.27     49.87 o 
   0  13   4     2535.54     2682.84    240.55 o 
   1  13   4    10749.41    12045.80    558.60 o 
   2  13   4     6072.23     6069.42    217.22 o 
   3  13   4     3011.15     2906.08    133.63 o 
   4  13   4     2188.99     2090.92    119.82 o 
   5  13   4       78.18       64.09     37.49 o 
   6  13   4      398.49      446.72    105.57 o 
   7  13   4      620.12      805.18     70.63 o 
 -11  14   4       96.25      148.81     66.67 o 
 -10  14   4      777.99      948.85    130.32 o 
  -9  14   4     2059.45     2049.34    260.93 o 
  -8  14   4     6415.39     7015.52    471.36 o 
  -7  14   4     2070.53     2098.75    209.45 o 
  -6  14   4      966.24      985.87     89.89 o 
  -5  14   4       25.44       51.46     44.28 o 
  -4  14   4     3576.64     3553.47    623.02 o 
  -3  14   4     6660.51     7236.67    366.68 o 
  -2  14   4     6329.30     6678.45    281.92 o 
  -1  14   4     8813.59     8920.77    390.87 o 
   0  14   4    10890.31    12024.68    514.70 o 
   1  14   4     3515.13     3740.13    330.90 o 
   2  14   4        4.14       30.74     22.97 o 
   3  14   4     1809.54     1623.90    102.83 o 
   4  14   4     2851.12     2681.64    133.86 o 
   5  14   4     1819.41     1830.67    120.28 o 
   6  14   4     1251.53     1566.28    174.98 o 
   7  14   4      764.91     1069.85     74.46 o 
 -10  15   4       11.19       15.15     56.11 o 
  -9  15   4      177.75      291.39     56.51 o 
  -8  15   4       38.17       13.39     37.39 o 
  -7  15   4      302.52      240.34     98.40 o 
  -6  15   4      118.63      113.67     64.44 o 
  -5  15   4      155.07      120.66     51.99 o 
  -4  15   4     1147.87     1027.66    207.63 o 
  -3  15   4       42.95       51.53     45.70 o 
  -2  15   4        5.15        0.85     32.90 o 
  -1  15   4      155.24      136.69     42.49 o 
   0  15   4      346.85      346.67     98.65 o 
   1  15   4      456.00      380.27    107.38 o 
   2  15   4      481.25      367.47     54.53 o 
   3  15   4     1366.14     1346.24     94.63 o 
   4  15   4     1353.78     1326.07     97.63 o 
   5  15   4        9.02       63.82     38.66 o 
   6  15   4       31.70       -2.97     45.16 o 
   7  15   4       51.83      100.88     37.79 o 
 -10  16   4       84.20       57.93     61.71 o 
  -9  16   4      306.24      342.49     57.00 o 
  -8  16   4      317.57      326.27     58.39 o 
  -7  16   4     1415.06     1298.62    112.82 o 
  -6  16   4      338.64      335.34     62.96 o 
  -5  16   4      449.75      490.79     67.29 o 
  -4  16   4       73.31       94.47     64.80 o 
  -3  16   4     2083.69     2594.81    311.25 o 
  -2  16   4     1399.66     1591.50    143.89 o 
  -1  16   4      949.90      885.27    103.06 o 
   0  16   4      323.35      501.11    118.98 o 
   1  16   4       27.48       23.19     27.03 o 
   2  16   4      459.86      443.62     57.12 o 
   3  16   4      905.78      799.36     95.78 o 
   4  16   4     1851.20     1747.33    108.99 o 
   5  16   4      343.88      315.95     60.48 o 
   6  16   4       71.06      119.66     37.97 o 
 -10  17   4       54.91      151.49     72.44 o 
  -9  17   4       20.46       72.84     34.78 o 
  -8  17   4       19.86       31.67     36.43 o 
  -7  17   4      560.87      559.75     78.74 o 
  -6  17   4     1187.86     1010.47    101.97 o 
  -5  17   4     6019.29     5637.15    321.45 o 
  -4  17   4     7863.78     8086.57    419.59 o 
  -3  17   4     2580.41     2728.40    189.06 o 
  -2  17   4       86.50       39.42     70.49 o 
  -1  17   4     1181.28     1049.76    175.81 o 
   0  17   4     3445.66     3454.70    137.25 o 
   1  17   4     5084.43     5020.01    155.36 o 
   2  17   4     3045.30     2952.76    165.32 o 
   3  17   4     3567.29     3586.37    249.39 o 
   4  17   4     2067.03     1963.00    173.84 o 
   5  17   4      245.68      243.29     48.25 o 
   6  17   4       21.10       44.27     35.51 o 
 -10  18   4      319.47      502.44     87.94 o 
  -9  18   4     1246.89     1557.37    101.37 o 
  -8  18   4     2228.50     2680.40    140.10 o 
  -7  18   4     1512.08     1525.15    126.03 o 
  -6  18   4      189.72      187.98     55.76 o 
  -5  18   4        4.68       18.64     35.40 o 
  -4  18   4     1828.82     1721.46     94.70 o 
  -3  18   4     5641.71     5422.12    237.14 o 
  -2  18   4     7807.91     7607.81    182.25 o 
  -1  18   4     7820.90     7302.74    176.89 o 
   0  18   4     2838.60     2629.57    201.76 o 
   1  18   4     1055.56      994.00     90.29 o 
   2  18   4        0.20       32.21     32.14 o 
   3  18   4      707.42      703.61     83.10 o 
   4  18   4     1246.35     1278.48     99.38 o 
   5  18   4     1503.24     1442.51    158.03 o 
   6  18   4     1252.47     1524.11    115.23 o 
  -9  19   4       55.44       74.07     35.03 o 
  -8  19   4      190.80      265.23     49.11 o 
  -7  19   4      824.51      967.01    102.44 o 
  -6  19   4     3200.89     3276.55    182.32 o 
  -5  19   4     3756.50     3524.32    280.16 o 
  -4  19   4     1093.49      934.50     71.59 o 
  -3  19   4      883.50      850.55     69.58 o 
  -2  19   4       58.07       76.10     31.74 o 
  -1  19   4      176.22      173.38     38.05 o 
   0  19   4      532.94      552.01    102.37 o 
   1  19   4     1220.00     1187.06     99.52 o 
   2  19   4     2402.83     2435.40    100.66 o 
   3  19   4     1452.37     1528.18    111.82 o 
   4  19   4       56.70      125.62     43.16 o 
   5  19   4       11.19       51.06     30.38 o 
   6  19   4       12.12       15.69     27.12 o 
  -9  20   4       12.87       47.93     57.72 o 
  -8  20   4      116.17      166.49     54.50 o 
  -7  20   4      220.69      235.50     60.00 o 
  -6  20   4      640.19      656.22     91.08 o 
  -5  20   4      650.16      603.33    110.60 o 
  -4  20   4        1.54        6.02     26.09 o 
  -3  20   4      147.13      160.98     41.17 o 
  -2  20   4        3.01       14.21     27.74 o 
  -1  20   4      133.87      169.40     37.63 o 
   0  20   4      331.88      395.79     94.03 o 
   1  20   4       32.12       25.56     34.68 o 
   2  20   4       50.68       81.19     31.37 o 
   3  20   4      163.27      178.29     44.21 o 
   4  20   4       45.91       48.85     59.65 o 
   5  20   4        1.09       26.83     24.32 o 
  -9  21   4       70.88      111.91     38.53 o 
  -8  21   4       33.22       36.79     32.76 o 
  -7  21   4      726.01      961.53    196.75 o 
  -6  21   4     3789.40     3935.57    257.48 o 
  -5  21   4     4653.15     4138.77    273.99 o 
  -4  21   4     2168.72     2020.23    108.84 o 
  -3  21   4     1356.37     1341.65     92.25 o 
  -2  21   4       61.06       50.55     31.53 o 
  -1  21   4      519.32      501.78     59.19 o 
   0  21   4     2888.70     2731.32    220.76 o 
   1  21   4     1378.25     1246.45    109.53 o 
   2  21   4     1081.87     1059.97     67.65 o 
   3  21   4     1200.79     1255.14     98.81 o 
   4  21   4      475.24      556.52     61.24 o 
   5  21   4      136.27      147.23     41.13 o 
  -9  22   4     1425.77     2070.53    124.29 o 
  -8  22   4     2176.19     2617.33    169.46 o 
  -7  22   4     2820.15     3236.79    215.46 o 
  -6  22   4     1117.03     1225.33    145.72 o 
  -5  22   4       11.89       44.56     56.81 o 
  -4  22   4     1202.17     1174.39     85.25 o 
  -3  22   4     2806.49     2608.90    130.91 o 
  -2  22   4     7091.01     6512.28    204.07 o 
  -1  22   4     9815.63     8622.39    230.44 o 
   0  22   4     4566.70     4235.85    191.07 o 
   1  22   4      939.77     1029.81     96.83 o 
   2  22   4        1.40        3.34     38.20 o 
   3  22   4      360.09      327.71     51.67 o 
   4  22   4     1051.43     1031.61     85.06 o 
   5  22   4      954.57     1042.01     88.11 o 
  -8  23   4       10.87       -3.50     31.27 o 
  -7  23   4      199.64      192.49     61.36 o 
  -6  23   4     2027.20     2108.81    193.83 o 
  -5  23   4     3649.11     3372.69    255.75 o 
  -4  23   4     2322.57     2053.51    140.25 o 
  -3  23   4      997.35      908.73     79.62 o 
  -2  23   4      457.56      498.10     62.10 o 
  -1  23   4      104.79      100.25     44.40 o 
   0  23   4     1528.49     1383.17    144.30 o 
   1  23   4     1879.29     1829.38    124.85 o 
   2  23   4     2435.50     2547.28    115.32 o 
   3  23   4     1844.69     1821.80    105.92 o 
   4  23   4      407.28      368.31     44.73 o 
  -8  24   4       12.28       38.85     31.77 o 
  -7  24   4       20.78       14.71     39.52 o 
  -6  24   4      574.58      445.69     96.84 o 
  -5  24   4        1.62       78.97     66.89 o 
  -4  24   4       74.24      103.24     45.61 o 
  -3  24   4       72.85      105.36     49.19 o 
  -2  24   4     2584.58     2462.27    162.71 o 
  -1  24   4     1155.23     1061.91    149.47 o 
   0  24   4       72.79      -36.02     87.36 o 
   1  24   4        5.50       -7.53     47.62 o 
   2  24   4        4.71       31.47     50.43 o 
   3  24   4       41.71       68.05     33.79 o 
   4  24   4       10.27       44.10     31.31 o 
  -7  25   4      397.16      411.82     72.44 o 
  -6  25   4      770.20      754.17    111.94 o 
  -5  25   4      719.75      658.39    116.89 o 
  -4  25   4      860.42      851.65     93.68 o 
  -3  25   4      310.91      336.65     70.04 o 
  -2  25   4      199.13      195.72     62.99 o 
  -1  25   4      113.07       93.44     56.34 o 
   0  25   4      411.24      334.41     57.99 o 
   1  25   4      678.93      696.66     79.64 o 
   2  25   4      230.28      292.66     42.98 o 
   3  25   4      359.70      378.33     77.23 o 
  -7  26   4     1439.30     1638.71    127.19 o 
  -6  26   4      822.94      950.77    118.95 o 
  -5  26   4        9.65       -7.38     64.19 o 
  -4  26   4      624.91      558.12     76.85 o 
  -3  26   4     2641.86     2693.36    169.11 o 
  -2  26   4     5244.79     5388.52    247.32 o 
  -1  26   4     3130.20     3151.60    247.67 o 
   0  26   4      797.02      871.55    110.21 o 
   1  26   4       49.99      123.53     43.98 o 
   2  26   4       17.59       51.85     31.65 o 
   3  26   4      203.75      228.55     57.31 o 
  -6  27   4     2888.39     3288.74    203.22 o 
  -5  27   4     3499.14     3772.71    248.38 o 
  -4  27   4     2518.94     2524.31    145.98 o 
  -3  27   4      879.67      889.04     97.07 o 
  -2  27   4      144.11      190.85     77.99 o 
  -1  27   4      417.56      287.01    173.27 o 
   0  27   4     2137.65     2131.60    127.73 o 
   1  27   4     1929.00     1891.33     92.89 o 
   2  27   4     1820.86     1990.67    110.71 o 
  -6  28   4      106.98      123.09     46.04 o 
  -5  28   4       16.79      -48.79     50.67 o 
  -4  28   4      148.05      120.38     41.19 o 
  -3  28   4      418.57      394.76     66.04 o 
  -2  28   4     1901.72     2111.61    193.29 o 
  -1  28   4     1072.14     1105.03    248.78 o 
   0  28   4      385.32      407.00     60.19 o 
   1  28   4      190.24      163.61     56.93 o 
   2  28   4        0.13       20.36     34.37 o 
  -5  29   4       23.31      -13.31     38.94 o 
  -4  29   4       57.66      -12.43     54.55 o 
  -3  29   4        4.88       21.07     42.69 o 
  -2  29   4      198.24      125.26    153.37 o 
  -1  29   4       99.43       45.09     66.61 o 
   0  29   4       14.29       21.73     29.10 o 
   1  29   4       78.12       17.45     49.51 o 
  -3  30   4     1309.54     1409.92    127.07 o 
  -2  30   4     1324.15     1339.28    139.33 o 
  -1  30   4     1021.14     1030.98     78.78 o 
   0  30   4      504.10      539.11     54.49 o 
  -2  31   4       21.11       -8.77     25.42 o 
 -12   1   5      503.71      473.26     51.01 o 
 -11   1   5      164.29      154.84     61.29 o 
 -10   1   5       30.45      -41.15     68.18 o 
  -9   1   5       89.91       76.66     64.36 o 
  -8   1   5       71.79       33.00     46.27 o 
  -7   1   5     2238.63     2370.77    264.01 o 
  -6   1   5     6271.47     5835.96    349.56 o 
  -5   1   5    16888.08    14721.26    453.64 o 
  -4   1   5    11318.25    10030.57    325.57 o 
  -3   1   5     3733.57     3570.29    175.80 o 
  -2   1   5     5979.05     5984.60    253.02 o 
  -1   1   5    15491.63    16603.12    229.51 o 
   0   1   5     4541.26     4364.84    160.55 o 
   1   1   5     7989.30     7153.72    302.88 o 
   2   1   5     7245.83     6106.87    326.93 o 
   3   1   5      941.06      569.31    145.60 o 
   4   1   5      783.39      766.12     67.05 o 
   5   1   5        0.30       49.24     38.05 o 
   6   1   5      278.80      221.49     38.41 o 
   7   1   5      311.97      275.43     46.85 o 
 -12   2   5      123.78       88.55     70.99 o 
 -11   2   5      521.16      483.55     88.38 o 
 -10   2   5     3113.07     2111.72    179.12 o 
  -9   2   5     3528.65     2481.98    465.94 o 
  -8   2   5     4846.00     3391.48    218.38 o 
  -7   2   5     8337.58     7944.52    483.23 o 
  -6   2   5     1679.09     1428.42    175.50 o 
  -5   2   5    16133.84    14387.76    452.76 o 
  -4   2   5      795.50      493.60     77.74 o 
  -3   2   5    19539.73    18620.11    339.45 o 
  -2   2   5    13833.41    12712.46    249.57 o 
  -1   2   5    17517.42    18015.07    272.86 o 
   0   2   5    42996.48    44724.92    507.07 o 
   1   2   5     1556.93     1422.66    113.95 o 
   2   2   5     4542.24     4425.54    311.88 o 
   3   2   5     5256.85     5005.18    825.58 o 
   4   2   5     3591.60     3610.46    137.94 o 
   5   2   5     2940.86     3018.96    127.84 o 
   6   2   5     1180.43     1227.01     77.22 o 
   7   2   5      227.81      250.30     60.43 o 
 -12   3   5      910.38      820.29     71.77 o 
 -11   3   5     1021.12      782.48    120.74 o 
 -10   3   5      110.68      116.58     54.16 o 
  -9   3   5        9.01      -11.61     46.59 o 
  -8   3   5      228.06      158.52     64.92 o 
  -7   3   5     4792.58     4584.70    476.54 o 
  -6   3   5     3712.87     3135.28    256.62 o 
  -5   3   5     9898.23     8684.55    361.97 o 
  -4   3   5    18639.80    17073.80    447.68 o 
  -3   3   5    10464.07    10433.39    221.97 o 
  -2   3   5     1194.49     1257.51     91.67 o 
  -1   3   5    27032.15    27920.63    471.02 o 
   0   3   5     8821.04     8810.04    220.98 o 
   1   3   5    18942.82    18311.46   1125.41 o 
   2   3   5     6017.56     5363.31    455.38 o 
   3   3   5     1378.12     1306.55     92.98 o 
   4   3   5      889.17      915.13     72.14 o 
   5   3   5       31.90       89.62     43.53 o 
   6   3   5      155.56      116.70     31.88 o 
   7   3   5      522.30      616.72     94.81 o 
 -12   4   5        0.87       18.94     33.44 o 
 -11   4   5       36.08       71.19     49.63 o 
 -10   4   5      574.30      380.73     86.43 o 
  -9   4   5      368.52      198.79     67.80 o 
  -8   4   5       96.01      -27.39     52.95 o 
  -7   4   5      535.38      448.67    178.06 o 
  -6   4   5     1603.70     1539.20    237.96 o 
  -5   4   5     2730.82     2526.76    209.58 o 
  -4   4   5      927.65      854.92    105.48 o 
  -3   4   5      344.14      399.26     70.70 o 
  -2   4   5     1017.36      936.35     79.11 o 
  -1   4   5     8109.12     9061.87    212.09 o 
   0   4   5      314.68      355.33     60.17 o 
   1   4   5      801.54      994.19    117.94 o 
   2   4   5      729.60      436.71    132.86 o 
   3   4   5     1131.76     1136.56     86.95 o 
   4   4   5     1025.09     1055.87     94.03 o 
   5   4   5     1250.88     1343.28    108.02 o 
   6   4   5       75.34       80.93     40.53 o 
   7   4   5       17.07       34.29     43.67 o 
 -12   5   5      149.19      103.97     32.67 o 
 -11   5   5       25.79       15.78     44.27 o 
 -10   5   5       19.41       33.08     46.89 o 
  -9   5   5      195.45      139.31     60.60 o 
  -8   5   5       21.84      -45.96     56.69 o 
  -7   5   5      382.16      544.34    188.49 o 
  -6   5   5      221.89      221.66    103.55 o 
  -5   5   5     7056.84     7283.12    439.09 o 
  -4   5   5    14926.49    16285.20    575.69 o 
  -3   5   5     2217.49     2605.39    125.70 o 
  -2   5   5      785.81      893.48     78.45 o 
  -1   5   5      828.87      993.52     69.38 o 
   0   5   5      671.59      725.77     85.78 o 
   1   5   5     1115.56     1135.04    122.57 o 
   2   5   5      811.44      674.87    151.56 o 
   3   5   5      451.85      483.28     60.59 o 
   4   5   5     1765.47     1778.17    119.10 o 
   5   5   5      378.43      436.56     64.43 o 
   6   5   5       95.18       26.19     47.05 o 
   7   5   5       13.39       35.01     46.09 o 
 -12   6   5       96.95      140.96     36.55 o 
 -11   6   5      472.51      506.92     94.58 o 
 -10   6   5     1445.49     1379.77    160.60 o 
  -9   6   5     4503.06     3029.98    692.12 o 
  -8   6   5     3972.67     2143.10    594.28 o 
  -7   6   5     5852.99     5500.38    523.16 o 
  -6   6   5     1929.31     1889.23    272.71 o 
  -5   6   5      222.77      218.67     93.07 o 
  -4   6   5     5086.97     4838.39    326.71 o 
  -3   6   5    20268.76    21363.24    609.67 o 
  -2   6   5    29625.07    33383.78    551.74 o 
  -1   6   5    13093.37    13912.59    259.05 o 
   0   6   5     6847.58     7331.29    356.59 o 
   1   6   5     1205.52     1279.86    179.67 o 
   2   6   5      636.44      592.83    146.32 o 
   3   6   5     2447.18     2371.22    106.84 o 
   4   6   5     4893.30     4634.70    157.29 o 
   5   6   5     4032.44     4172.07    176.95 o 
   6   6   5      290.03      271.47     61.53 o 
   7   6   5      537.55      633.43     96.07 o 
 -12   7   5     1451.72     1384.98    143.80 o 
 -11   7   5     1369.27     1285.97    222.81 o 
 -10   7   5      291.33      296.61     63.87 o 
  -9   7   5      113.15      129.82     67.72 o 
  -8   7   5     1346.34     1543.12    177.72 o 
  -7   7   5     6142.44     5709.17    538.57 o 
  -6   7   5    13935.28    14185.81    745.73 o 
  -5   7   5    28909.22    30258.29    938.15 o 
  -4   7   5    27328.40    30105.25    825.44 o 
  -3   7   5    11634.52    12542.45    485.02 o 
  -2   7   5     1538.02     1926.73    124.53 o 
  -1   7   5     8841.04     9913.22    293.84 o 
   0   7   5    10558.66    10703.35    444.30 o 
   1   7   5    18068.79    19748.37    686.96 o 
   3   7   5     2454.79     2376.61    108.61 o 
   4   7   5      398.46      405.34     53.96 o 
   5   7   5      441.34      453.75     55.64 o 
   6   7   5       32.42       75.79     46.54 o 
   7   7   5      732.77      907.86    113.39 o 
 -12   8   5        2.09       13.39     22.15 o 
 -11   8   5      464.26      463.49     66.27 o 
 -10   8   5      266.61      180.50     54.49 o 
  -9   8   5      681.51      742.28    123.24 o 
  -8   8   5     4117.84     3309.03    279.37 o 
  -7   8   5     2630.24     2246.11    353.66 o 
  -6   8   5      105.97       55.26     77.86 o 
  -5   8   5      870.33      766.82    163.82 o 
  -4   8   5     6660.51     7326.91    424.64 o 
  -3   8   5      954.62      964.52    138.73 o 
  -2   8   5    15241.13    16780.04    386.18 o 
  -1   8   5     5100.04     5178.88    199.70 o 
   0   8   5      663.76      664.39    117.47 o 
   1   8   5       19.01       11.68     47.39 o 
   2   8   5       52.05        7.21     84.01 o 
   3   8   5      243.02      272.12     43.97 o 
   4   8   5     1041.48     1044.29     79.51 o 
   5   8   5     2134.47     2245.56    123.19 o 
   6   8   5       83.41      105.37     48.73 o 
   7   8   5       32.58       92.57     49.03 o 
 -12   9   5        6.27       19.55     42.81 o 
 -11   9   5       25.54      -22.73     73.43 o 
 -10   9   5       76.06       24.77     54.91 o 
  -9   9   5      100.57       66.51     87.86 o 
  -8   9   5      971.69     1033.36    172.77 o 
  -7   9   5      180.44      162.04     57.54 o 
  -6   9   5      766.05      767.65    203.21 o 
  -5   9   5     2670.43     3289.48    333.97 o 
  -4   9   5       17.15        8.95     50.14 o 
  -3   9   5     3400.89     4486.17    318.16 o 
  -2   9   5     2476.90     3232.89    174.39 o 
  -1   9   5     3556.33     4246.58    266.72 o 
   0   9   5       18.07       45.52     47.34 o 
   1   9   5      291.56      443.25    118.41 o 
   2   9   5      775.47      531.74    157.88 o 
   3   9   5        5.50        1.73     27.83 o 
   4   9   5      256.43      301.22     50.99 o 
   5   9   5       83.47       95.63     41.60 o 
   6   9   5      407.14      410.23     64.79 o 
   7   9   5        2.02       31.13     45.16 o 
 -11  10   5      281.20      295.56    109.65 o 
 -10  10   5     1070.67      820.14    236.46 o 
  -9  10   5     2758.66     2516.27    272.15 o 
  -8  10   5     9500.11     8961.20    462.53 o 
  -7  10   5     2116.89     1873.99    175.15 o 
  -6  10   5     1589.41     1618.91    279.72 o 
  -5  10   5     1848.54     1951.15    271.88 o 
  -4  10   5     5047.47     5948.91    415.55 o 
  -3  10   5    17674.20    21396.37    714.97 o 
  -2  10   5     4690.79     5326.10    230.46 o 
  -1  10   5     2596.40     2529.35    148.70 o 
   0  10   5     2338.52     2299.41    221.31 o 
   1  10   5     2449.36     2897.50    275.74 o 
   2  10   5      436.09      433.32     42.48 o 
   3  10   5      302.91      241.95     41.47 o 
   4  10   5     1328.61     1214.49     95.47 o 
   5  10   5      648.68      632.16     84.10 o 
   6  10   5      413.74      452.42     66.50 o 
   7  10   5      410.48      586.89     87.23 o 
 -11  11   5      493.91      443.53    128.88 o 
 -10  11   5      473.69      265.81    114.53 o 
  -9  11   5       45.05       85.44    112.24 o 
  -8  11   5      791.46      964.99    177.38 o 
  -7  11   5     2237.18     1845.52    177.55 o 
  -6  11   5    13091.15    13388.29    784.77 o 
  -5  11   5    16148.25    17896.79    804.45 o 
  -4  11   5    31223.81    37209.06   1080.44 o 
  -3  11   5      301.90      320.29     98.42 o 
  -2  11   5      735.39      857.19     98.05 o 
  -1  11   5     4298.17     4569.19    206.45 o 
   0  11   5     9177.73     9737.37    463.99 o 
   1  11   5     6179.05     6454.84    429.20 o 
   2  11   5     2392.80     2143.87    104.30 o 
   3  11   5     2612.55     2412.15    126.20 o 
   4  11   5     1238.75     1197.39     94.13 o 
   5  11   5       69.30       50.34     49.04 o 
   6  11   5      654.23      645.54     73.30 o 
   7  11   5      638.16      864.45     98.49 o 
 -11  12   5      326.10      211.18     59.99 o 
 -10  12   5     1035.59      680.62    231.62 o 
  -9  12   5     2152.92     2070.85    260.51 o 
  -8  12   5    14934.78    13458.30    585.66 o 
  -7  12   5      417.05      388.19     60.88 o 
  -6  12   5      217.78      152.20    129.56 o 
  -5  12   5       29.91       53.71     66.65 o 
  -4  12   5      359.59      344.38    121.84 o 
  -3  12   5     3918.31     4000.58    221.79 o 
  -2  12   5    28385.79    32712.83    603.36 o 
  -1  12   5    12612.76    13160.35    360.79 o 
   0  12   5     6480.27     6551.95    389.66 o 
   1  12   5     1218.27     1340.27    202.52 o 
   2  12   5      188.81      197.82     41.17 o 
   3  12   5      461.33      473.85     61.15 o 
   4  12   5     1430.28     1421.05    100.99 o 
   5  12   5     1074.99     1132.56    102.43 o 
   6  12   5      708.09      770.54     81.86 o 
 -11  13   5       39.76       53.46     56.70 o 
 -10  13   5       66.95       66.04     43.25 o 
  -9  13   5        1.87       31.00     89.05 o 
  -8  13   5      882.38      716.94    160.29 o 
  -7  13   5      166.13      219.08     49.36 o 
  -6  13   5      201.11      238.31     47.45 o 
  -5  13   5       30.18       15.45     68.28 o 
  -4  13   5     1947.09     1901.96    274.59 o 
  -3  13   5       37.18       74.07     40.80 o 
  -2  13   5      465.18      487.42     79.11 o 
  -1  13   5        6.60       38.01     43.67 o 
   0  13   5      127.89      151.48     78.63 o 
   1  13   5      309.31      333.32     67.36 o 
   2  13   5      336.61      305.20     50.44 o 
   3  13   5      571.15      556.38     66.72 o 
   4  13   5       53.52       51.75     50.60 o 
   5  13   5      324.72      407.98     67.73 o 
   6  13   5      114.27      201.46     75.36 o 
 -11  14   5       62.32       51.21     49.24 o 
 -10  14   5      310.45      213.38    105.83 o 
  -9  14   5      823.30      754.00    166.62 o 
  -8  14   5      221.59      248.67     56.08 o 
  -7  14   5      121.08      133.10     45.45 o 
  -6  14   5       13.88       30.00     27.11 o 
  -5  14   5      867.64      901.36    219.04 o 
  -4  14   5     4219.31     5554.33    455.88 o 
  -3  14   5     5050.99     6106.50    287.71 o 
  -2  14   5     5339.78     5914.72    268.82 o 
  -1  14   5      753.92      784.91    132.18 o 
   0  14   5       94.11      138.33     74.96 o 
   1  14   5      324.27      331.23     37.98 o 
   2  14   5       80.22       70.16     34.16 o 
   3  14   5      795.06      723.73     84.93 o 
   4  14   5      515.24      466.56     72.36 o 
   5  14   5      195.76      161.35     46.09 o 
   6  14   5      345.54      452.80     90.81 o 
 -11  15   5      318.34      413.62     80.60 o 
 -10  15   5      333.56      154.99     97.95 o 
  -9  15   5        0.28      -29.94     92.01 o 
  -8  15   5      184.10      227.88     58.40 o 
  -7  15   5     1805.93     1848.63    128.53 o 
  -6  15   5     7623.09     7320.73    245.48 o 
  -5  15   5    10656.28    10072.29    275.59 o 
  -4  15   5     6110.16     6538.37    327.52 o 
  -3  15   5      955.29     1163.20    132.12 o 
  -2  15   5      426.63      410.88     77.56 o 
  -1  15   5     3187.60     3280.85    280.81 o 
   0  15   5     9446.83     9720.50    305.69 o 
   1  15   5     3680.55     3618.15    134.57 o 
   2  15   5     4105.71     3841.10    148.87 o 
   3  15   5     3083.10     2951.20    162.29 o 
   4  15   5     1529.13     1555.08    120.01 o 
   5  15   5      188.15      245.47     55.41 o 
   6  15   5      103.40      135.73     46.31 o 
 -10  16   5      812.16      967.33    131.93 o 
  -9  16   5     1926.53     2181.92    133.66 o 
  -8  16   5     2747.26     3065.62    167.59 o 
  -7  16   5     1164.36     1154.92    108.59 o 
  -6  16   5       43.19       38.71     37.74 o 
  -5  16   5      542.11      435.09     65.62 o 
  -4  16   5     6538.15     6737.36    337.77 o 
  -3  16   5     5454.33     5874.25    296.18 o 
  -2  16   5     6605.78     6575.32    294.45 o 
  -1  16   5     8165.52     8399.36    218.40 o 
   0  16   5     4970.27     5109.03    172.66 o 
   1  16   5       36.64       35.03     35.57 o 
   2  16   5      622.80      574.48     63.01 o 
   3  16   5      697.92      645.64     81.20 o 
   4  16   5     2369.88     2325.64    141.42 o 
   5  16   5     2503.29     2414.38    168.32 o 
   6  16   5     1261.40     1575.76    110.49 o 
 -10  17   5       20.71       15.47     53.84 o 
  -9  17   5       59.11       72.48     35.67 o 
  -8  17   5      594.17      576.68     81.18 o 
  -7  17   5     1871.15     1926.93    180.96 o 
  -6  17   5      533.64      467.61     71.70 o 
  -5  17   5     1295.63     1254.72    105.41 o 
  -4  17   5      151.71      147.16     29.22 o 
  -3  17   5      215.40      208.61     36.92 o 
  -2  17   5        4.29       25.73     25.49 o 
  -1  17   5       54.24       59.33     27.25 o 
   0  17   5      792.74      675.03    105.54 o 
   1  17   5     2574.54     2534.51    142.92 o 
   2  17   5     2180.25     2226.03    146.86 o 
   3  17   5      547.47      673.15    117.90 o 
   4  17   5      840.21      831.59    116.22 o 
   5  17   5       21.34       70.62     32.79 o 
   6  17   5      242.78      311.22     49.73 o 
 -10  18   5      153.48      347.86    104.24 o 
  -9  18   5       28.01       11.89     27.75 o 
  -8  18   5      794.77      818.02     90.53 o 
  -7  18   5       48.20       18.53     36.26 o 
  -6  18   5        3.80       34.51     39.10 o 
  -5  18   5        6.37       18.18     40.08 o 
  -4  18   5       17.38       18.71     30.16 o 
  -3  18   5      431.51      464.09     54.79 o 
  -2  18   5      171.23      170.85     46.44 o 
  -1  18   5      175.29      124.57     37.63 o 
   0  18   5       13.19       -5.97     40.91 o 
   1  18   5       97.02      115.55     51.19 o 
   2  18   5      126.31      158.42     44.26 o 
   3  18   5      672.13      667.03     79.33 o 
   4  18   5      199.91      139.20     41.76 o 
   5  18   5       26.90        8.34     46.01 o 
 -10  19   5      153.26      263.70     83.02 o 
  -9  19   5        3.89       31.26     32.54 o 
  -8  19   5      235.86      319.35     63.62 o 
  -7  19   5     1309.57     1437.00    123.84 o 
  -6  19   5     5656.42     5708.48    242.21 o 
  -5  19   5     5541.98     5775.45    552.97 o 
  -4  19   5     3405.74     3110.12    170.16 o 
  -3  19   5      831.81      743.76     87.49 o 
  -2  19   5       10.99       16.61     34.14 o 
  -1  19   5     1107.41     1038.41     99.78 o 
   0  19   5     1349.70     1383.35    109.97 o 
   1  19   5     1977.11     2047.11    130.39 o 
   2  19   5     1720.79     1624.46     98.13 o 
   3  19   5     2647.17     2642.20    136.88 o 
   4  19   5      452.97      473.22     58.61 o 
   5  19   5       26.15       28.54     33.51 o 
  -9  20   5     1897.46     2380.19    171.16 o 
  -8  20   5     1847.69     2129.90    139.95 o 
  -7  20   5     1005.45     1057.18    110.14 o 
  -6  20   5      562.35      592.67     92.42 o 
  -5  20   5      120.33       66.68     50.21 o 
  -4  20   5     2328.70     2128.37    143.66 o 
  -3  20   5     4932.40     4767.49    213.30 o 
  -2  20   5     4533.61     4599.00    207.91 o 
  -1  20   5     3381.43     3275.97    248.08 o 
   0  20   5      894.61      879.39     89.76 o 
   1  20   5      260.24      206.82     58.50 o 
   2  20   5       50.16       29.43     36.59 o 
   3  20   5     1097.64     1170.95     91.88 o 
   4  20   5     1585.60     1480.38    126.65 o 
   5  20   5     1395.24     1466.75    102.15 o 
  -9  21   5        8.00       50.29     29.61 o 
  -8  21   5      500.55      525.74     87.86 o 
  -7  21   5     1961.25     2149.06    178.96 o 
  -6  21   5     3095.29     2954.11    227.49 o 
  -5  21   5     1564.43     1336.57    157.80 o 
  -4  21   5     2044.69     1891.72    137.42 o 
  -3  21   5     1328.10     1209.98    114.71 o 
  -2  21   5     1781.49     1864.67    160.55 o 
  -1  21   5      337.59      321.29     89.39 o 
   0  21   5      808.91      687.74     96.44 o 
   1  21   5     2175.40     2203.47    113.86 o 
   2  21   5     1744.44     1826.30    116.00 o 
   3  21   5      684.82      703.44     69.66 o 
   4  21   5      594.89      550.24     54.46 o 
  -9  22   5       21.91      -10.18     30.60 o 
  -8  22   5       15.51        4.80     34.35 o 
  -7  22   5        1.74       12.63     40.43 o 
  -6  22   5       32.86       51.78     49.69 o 
  -5  22   5      318.35      274.49     84.83 o 
  -4  22   5       28.53       20.13     40.05 o 
  -3  22   5      295.22      267.42     60.99 o 
  -2  22   5      698.87      775.90     95.74 o 
  -1  22   5     2032.29     2004.34    199.50 o 
   0  22   5        8.38      -44.29     48.57 o 
   1  22   5       58.20       45.27     50.61 o 
   2  22   5       59.26      -36.11     66.81 o 
   3  22   5       39.41      120.37    107.26 o 
   4  22   5       39.54       41.62     24.71 o 
  -8  23   5      100.10      136.70     47.95 o 
  -7  23   5      316.76      378.94     79.52 o 
  -6  23   5      152.47      217.53     79.85 o 
  -5  23   5     2024.56     1749.65    191.33 o 
  -4  23   5     2981.56     2679.58    165.64 o 
  -3  23   5     2505.21     2580.36    168.15 o 
  -2  23   5     1313.82     1368.62    127.75 o 
  -1  23   5      635.78      494.49    163.65 o 
   0  23   5      439.07      377.62     85.22 o 
   1  23   5      566.84      570.37     59.06 o 
   2  23   5      678.04      615.16    103.06 o 
   3  23   5     1428.35     1428.85     86.14 o 
   4  23   5       75.13       39.29     37.20 o 
  -8  24   5     2137.11     2468.29    153.12 o 
  -7  24   5     1413.33     1447.91    140.06 o 
  -6  24   5       93.62       86.48     48.44 o 
  -5  24   5       41.78       23.50     50.08 o 
  -4  24   5     2734.24     2661.34    167.28 o 
  -3  24   5     6173.06     6515.79    262.34 o 
  -2  24   5     5074.37     5014.94    233.35 o 
  -1  24   5     5774.17     5957.86    226.31 o 
   0  24   5     1697.77     1660.75    119.72 o 
   1  24   5      692.55      749.57     66.96 o 
   2  24   5       14.47       46.87     53.26 o 
   3  24   5      342.13      417.43     74.95 o 
  -8  25   5      262.93      275.30     51.60 o 
  -7  25   5     1777.87     1910.35    153.52 o 
  -6  25   5     2617.55     2653.96    205.45 o 
  -5  25   5     2007.57     1926.28    189.39 o 
  -4  25   5      690.02      693.02     89.82 o 
  -3  25   5      224.37      217.85     56.14 o 
  -2  25   5      324.71      297.49     84.50 o 
  -1  25   5      442.65      317.00    110.66 o 
   0  25   5     1107.72     1004.74     91.80 o 
   1  25   5     1411.18     1471.30     85.29 o 
   2  25   5     2473.53     2417.19    170.80 o 
   3  25   5      817.24      856.90     88.76 o 
  -7  26   5      302.27      323.48     66.18 o 
  -6  26   5        6.61        7.05     43.03 o 
  -5  26   5      182.63      179.28     68.19 o 
  -4  26   5       42.25       48.84     38.94 o 
  -3  26   5      100.97      142.17     75.45 o 
  -2  26   5     1125.01     1241.87    155.62 o 
  -1  26   5      102.70       67.60     38.89 o 
   0  26   5      198.41      205.37     81.81 o 
   1  26   5      338.31      398.15     47.01 o 
   2  26   5        0.81       92.22     50.59 o 
  -7  27   5       71.86       42.10     32.66 o 
  -6  27   5      167.46      235.14     64.77 o 
  -5  27   5      255.94      234.34     70.42 o 
  -4  27   5      334.87      360.17     61.66 o 
  -3  27   5       16.24       68.25     61.26 o 
  -2  27   5       24.94        0.58    123.83 o 
  -1  27   5      178.30      231.55     84.46 o 
   0  27   5      292.23      383.10     63.74 o 
   1  27   5      146.93      133.29     38.76 o 
   2  27   5       26.69       99.56     46.55 o 
  -6  28   5       71.89       46.29     32.09 o 
  -5  28   5       65.00       35.86     47.30 o 
  -4  28   5      909.69      911.13     85.66 o 
  -3  28   5     1669.06     1908.08    177.16 o 
  -2  28   5     1191.37     1122.78    112.90 o 
  -1  28   5     1125.37     1326.33     97.32 o 
   0  28   5      759.21      779.54     70.11 o 
   1  28   5       28.81       49.52     24.22 o 
  -5  29   5     1926.49     2173.84    161.03 o 
  -4  29   5     1659.41     1713.05    141.22 o 
  -3  29   5      324.34      277.30    153.92 o 
  -2  29   5        1.54        8.59     31.76 o 
  -1  29   5      202.54      200.57     40.12 o 
   0  29   5      995.62      941.04     57.41 o 
  -3  30   5      956.01      944.39     79.80 o 
  -2  30   5     1048.89     1105.71     79.12 o 
  -1  30   5      516.20      525.36     58.90 o 
 -12   0   6      193.81      231.30     82.37 o 
 -11   0   6      330.18      246.64     94.40 o 
 -10   0   6     4343.66     3046.22    296.66 o 
  -9   0   6     3991.03     2744.37    294.26 o 
  -8   0   6     5984.70     4593.41    673.86 o 
  -7   0   6     9069.08     8604.32    705.86 o 
  -6   0   6     1599.34     1646.30    258.56 o 
  -5   0   6      519.71      465.02    123.43 o 
  -4   0   6     2901.45     2333.30    239.45 o 
  -3   0   6    29093.58    26338.94    730.18 o 
  -2   0   6    91518.95    94325.29   1975.30 o 
  -1   0   6    55126.76    55343.71   2814.46 o 
   0   0   6     5123.68     4747.94    291.78 o 
   1   0   6      455.84      405.55    133.65 o 
   2   0   6     2420.94     1919.81    275.89 o 
   3   0   6     2745.14     2679.34    166.95 o 
   4   0   6     3270.24     3262.20    188.83 o 
   5   0   6     1898.90     2085.41    147.03 o 
   6   0   6      969.51     1019.64     90.53 o 
 -12   1   6      404.86      354.87     58.22 o 
 -11   1   6      314.77      196.13     68.62 o 
 -10   1   6      105.59       73.89     64.87 o 
  -9   1   6       11.23      -16.70     52.58 o 
  -8   1   6      507.02      311.91     75.44 o 
  -7   1   6     2131.65     1710.97    232.46 o 
  -6   1   6    16179.82    13938.37    515.38 o 
  -5   1   6     8324.69     7176.06    323.15 o 
  -4   1   6     7838.46     6682.29    284.34 o 
  -3   1   6     6231.97     6262.80    251.66 o 
  -2   1   6    22142.71    23488.68    269.89 o 
  -1   1   6    20796.18    21475.10    383.97 o 
   0   1   6     5420.81     4615.40    195.94 o 
   1   1   6     7118.26     6188.03    262.68 o 
   2   1   6     5416.49     4274.43    294.89 o 
   3   1   6     2170.05     2236.91    107.37 o 
   4   1   6       51.76       11.47     36.18 o 
   5   1   6       45.78       36.08     33.86 o 
   6   1   6      273.69      262.96     46.11 o 
 -12   2   6       17.43       48.94     38.27 o 
 -11   2   6       12.38       -0.75     66.27 o 
 -10   2   6      112.21       69.49     49.68 o 
  -9   2   6      335.12      175.02    122.84 o 
  -8   2   6      479.10      240.85     67.11 o 
  -7   2   6        5.41       50.25     76.89 o 
  -6   2   6     4865.25     4180.29    289.52 o 
  -5   2   6     7206.14     6498.74    315.95 o 
  -4   2   6      733.37      686.88     67.20 o 
  -3   2   6     3812.91     3613.76    149.62 o 
  -2   2   6     2641.05     2482.36     95.05 o 
  -1   2   6       83.92      117.81     32.25 o 
   0   2   6      177.21      182.88     40.41 o 
   1   2   6      266.09      187.82     56.44 o 
   2   2   6      157.91      104.89     72.17 o 
   3   2   6       42.89       37.37     32.70 o 
   4   2   6       22.33       -9.81     37.18 o 
   5   2   6        5.78      -16.33     32.15 o 
   6   2   6       37.44      -10.17     23.60 o 
 -12   3   6      267.98      264.55     51.48 o 
 -11   3   6      231.54      152.26     56.66 o 
 -10   3   6      194.92      155.61     64.65 o 
  -9   3   6       11.08       -6.81     63.21 o 
  -8   3   6       91.57       43.83     71.19 o 
  -7   3   6     2233.88     2091.97    260.34 o 
  -6   3   6    17725.17    16808.86    580.90 o 
  -5   3   6    13033.13    11344.99    417.98 o 
  -4   3   6     8594.64     8798.96    452.20 o 
  -3   3   6    14488.87    14868.28    300.25 o 
  -2   3   6       27.83       69.04     25.77 o 
  -1   3   6      231.38      313.33     42.73 o 
   0   3   6     2953.16     2822.34    184.68 o 
   1   3   6     2835.29     2650.80    171.11 o 
   2   3   6      317.25      230.23    112.03 o 
   3   3   6      177.01      158.18     45.97 o 
   4   3   6       39.10       -6.18     34.17 o 
   5   3   6       18.74       56.81     44.42 o 
   6   3   6       69.58       23.14     45.04 o 
 -12   4   6      165.44      178.04     43.95 o 
 -11   4   6     1264.35      907.09    175.46 o 
 -10   4   6     3537.95     2415.59    273.30 o 
  -9   4   6     3867.89     2705.18    598.24 o 
  -8   4   6     4793.54     3969.34    325.46 o 
  -7   4   6     2355.86     1750.66    308.82 o 
  -6   4   6      148.19      192.44     76.09 o 
  -5   4   6      986.80      792.22    119.40 o 
  -4   4   6     5122.80     4932.39    339.67 o 
  -3   4   6    36457.14    37916.98    913.11 o 
  -2   4   6    29949.73    30338.25    445.94 o 
  -1   4   6     3612.37     3234.54    176.49 o 
   0   4   6      216.43      132.28     49.97 o 
   1   4   6       10.13       52.46     44.16 o 
   2   4   6     1869.46     1766.25    119.04 o 
   3   4   6     2303.07     2274.53    128.40 o 
   4   4   6     2170.68     2194.59    133.87 o 
   5   4   6     2060.72     2196.93    144.80 o 
   6   4   6     1021.37     1120.86    132.45 o 
 -12   5   6      724.68      674.15     79.02 o 
 -11   5   6      522.76      400.10     94.55 o 
 -10   5   6      486.14      440.75     81.16 o 
  -9   5   6       93.81       78.66     73.21 o 
  -8   5   6     1206.66     1017.31    172.26 o 
  -7   5   6     2722.02     2341.34    345.69 o 
  -6   5   6     7703.55     6926.65    494.43 o 
  -5   5   6    19569.98    18714.72    732.25 o 
  -4   5   6     8551.11     8314.77    439.26 o 
  -3   5   6     2419.67     2468.21    138.38 o 
  -2   5   6     2937.99     3159.39    133.28 o 
  -1   5   6     9596.49     9571.57    357.18 o 
   0   5   6     7914.68     7981.39    541.04 o 
   1   5   6     9797.79    10433.25    521.94 o 
   2   5   6     5210.00     4985.08    142.38 o 
   3   5   6     2344.14     2245.69    130.29 o 
   4   5   6      977.08      977.32     91.17 o 
   5   5   6        4.08      -30.10     90.36 o 
   6   5   6       41.82       52.96     36.43 o 
 -12   6   6       99.27       75.23     36.42 o 
 -11   6   6      225.65      134.69     47.02 o 
 -10   6   6      106.74      102.86     44.90 o 
  -9   6   6     1201.57      980.41    162.31 o 
  -8   6   6     1230.33     1035.79    177.21 o 
  -7   6   6     1176.41      991.23    229.44 o 
  -6   6   6      478.06      537.89    155.86 o 
  -5   6   6     1034.11      975.73    180.17 o 
  -4   6   6     1088.78     1089.20    170.11 o 
  -3   6   6     4805.52     4903.31    218.04 o 
  -2   6   6     6966.84     7054.79    202.03 o 
  -1   6   6     1752.35     1685.01    132.00 o 
   0   6   6      526.87      502.70    104.74 o 
   1   6   6        8.80       44.67     73.24 o 
   2   6   6       32.80       69.94     31.63 o 
   3   6   6     2217.37     2146.73    107.63 o 
   4   6   6     1198.93     1299.77    103.43 o 
   5   6   6       47.55       97.33     75.22 o 
   6   6   6      310.15      409.79     61.98 o 
 -12   7   6       11.94       -3.71     31.92 o 
 -11   7   6       12.04       24.37     48.55 o 
 -10   7   6      148.62       57.34     48.84 o 
  -9   7   6      228.32      196.50     68.97 o 
  -8   7   6       88.72      171.07     74.83 o 
  -7   7   6      108.18      420.30    164.21 o 
  -6   7   6      622.28      521.82    151.66 o 
  -5   7   6      135.64      172.58     84.77 o 
  -4   7   6     2256.68     2289.60    246.12 o 
  -3   7   6      102.05       74.71     48.03 o 
  -2   7   6      981.37      999.07     98.06 o 
  -1   7   6      446.48      491.24     98.24 o 
   0   7   6      687.19      692.67    122.43 o 
   1   7   6     1205.87     1439.63    201.79 o 
   2   7   6       41.43       96.17     28.10 o 
   3   7   6     1101.61     1070.42     92.80 o 
   4   7   6      523.32      460.88     65.16 o 
   5   7   6      430.92      495.41     78.21 o 
   6   7   6        9.38       42.05     33.66 o 
 -12   8   6       29.25      158.54     51.80 o 
 -11   8   6      277.69      207.91    109.36 o 
 -10   8   6     1535.44     1578.56    222.15 o 
  -9   8   6     3121.03     2006.80    794.07 o 
  -8   8   6     2508.27     2586.67    233.49 o 
  -7   8   6     1032.80      844.75    225.28 o 
  -6   8   6      311.63      242.77    124.00 o 
  -5   8   6     3184.57     3831.53    352.58 o 
  -4   8   6     8677.36     9321.14    491.94 o 
  -3   8   6    10920.77    12073.70    503.90 o 
  -2   8   6    13758.99    15361.92    376.57 o 
  -1   8   6    11447.14    11619.97    468.81 o 
   0   8   6     1948.61     1971.01    212.72 o 
   1   8   6       81.81       19.14     56.72 o 
   2   8   6     1562.62     1542.06     81.66 o 
   3   8   6     2528.37     2423.90    132.59 o 
   4   8   6     1630.28     1577.29    113.34 o 
   5   8   6     1009.66     1152.96    106.68 o 
   6   8   6      240.39      297.24     51.70 o 
 -12   9   6     1199.86     1010.48    344.19 o 
 -11   9   6      971.28      776.66    220.38 o 
 -10   9   6      230.06      246.98    105.70 o 
  -9   9   6       40.65       70.01     48.65 o 
  -8   9   6     4296.45     4193.44    307.46 o 
  -7   9   6     2773.81     2464.40    188.20 o 
  -6   9   6    13481.10    14671.42    777.88 o 
  -5   9   6    26919.84    31151.03   1022.57 o 
  -4   9   6    15198.42    16902.34    681.96 o 
  -3   9   6      689.67      656.46    126.17 o 
  -2   9   6      127.29      182.11     49.03 o 
  -1   9   6     3287.28     3671.03    271.04 o 
   0   9   6    10416.02    10897.77    499.44 o 
   1   9   6    13929.05    15609.26    664.98 o 
   2   9   6     1962.33     1836.79    108.21 o 
   3   9   6      801.85      773.41     82.51 o 
   4   9   6      251.53      267.03     61.82 o 
   5   9   6        9.65       -3.42     42.48 o 
   6   9   6       60.38       73.87     35.66 o 
 -12  10   6      327.59      577.58    134.05 o 
 -11  10   6      399.00      314.96     95.06 o 
 -10  10   6     1438.53     1435.34    215.46 o 
  -9  10   6     1604.33     1568.34    217.82 o 
  -8  10   6      523.83      487.93    130.18 o 
  -7  10   6     1476.74     1457.51    127.32 o 
  -6  10   6     1155.97     1285.03    243.16 o 
  -5  10   6      446.91      750.27    175.88 o 
  -4  10   6    10480.03    12036.72    584.75 o 
  -3  10   6     3029.18     3407.84    273.24 o 
  -2  10   6     2990.65     2997.72    207.17 o 
  -1  10   6     4514.45     4635.09    308.97 o 
   0  10   6     1334.13     1292.66    191.74 o 
   1  10   6      281.93      321.62     44.32 o 
   2  10   6      135.24      204.68     44.04 o 
   3  10   6      445.83      459.29     87.68 o 
   4  10   6     1688.36     1882.90    136.84 o 
   5  10   6      689.90      668.25    105.63 o 
   6  10   6      184.73      231.12     50.60 o 
 -12  11   6        4.11       67.68     69.64 o 
 -11  11   6       43.61       43.80     40.32 o 
 -10  11   6       12.00      137.04    107.16 o 
  -9  11   6      649.53      696.78    165.80 o 
  -8  11   6     2470.20     2073.24    232.51 o 
  -7  11   6     1205.53     1030.21    156.57 o 
  -6  11   6       37.81       16.80     88.50 o 
  -5  11   6      190.64      201.36     96.86 o 
  -4  11   6        2.32       34.25     58.18 o 
  -3  11   6     2611.28     3332.04    268.69 o 
  -2  11   6     1948.08     2346.77    162.36 o 
  -1  11   6      285.02      308.68     88.35 o 
   0  11   6      404.25      466.46    116.40 o 
   1  11   6      429.93      476.79     58.70 o 
   2  11   6      444.54      478.43     73.90 o 
   3  11   6       25.06       58.71     46.98 o 
   4  11   6       52.91       99.73     49.41 o 
   5  11   6       11.86       14.63     53.24 o 
   6  11   6      131.71       94.02     32.20 o 
 -11  12   6      513.93      376.29    190.81 o 
 -10  12   6      993.44     1043.75    185.03 o 
  -9  12   6     3620.53     3311.93    309.95 o 
  -8  12   6     4972.02     4797.56    353.79 o 
  -7  12   6       62.56      131.81     81.14 o 
  -6  12   6        7.66       -9.34     49.08 o 
  -5  12   6     2636.22     3175.31    361.29 o 
  -4  12   6      195.06      194.65     90.18 o 
  -3  12   6     2726.25     2999.95    201.74 o 
  -2  12   6     3117.26     3359.11    250.07 o 
  -1  12   6     2219.42     2261.45    231.66 o 
   0  12   6     1431.95     1455.93    198.79 o 
   1  12   6      926.70      872.38     60.68 o 
   2  12   6      347.45      276.73     57.58 o 
   3  12   6      222.33      288.08     63.41 o 
   4  12   6      917.30      925.43     97.22 o 
   5  12   6      252.28      221.92     50.08 o 
 -11  13   6      364.01      228.85    166.38 o 
 -10  13   6      206.45      439.20    138.89 o 
  -9  13   6     1046.99     1028.72    191.66 o 
  -8  13   6     1909.68     1789.90    232.96 o 
  -7  13   6     4095.29     4273.66    183.80 o 
  -6  13   6    10204.99     9794.25    326.46 o 
  -5  13   6    18588.58    22169.97    966.28 o 
  -4  13   6     3687.32     3932.26    379.47 o 
  -3  13   6      168.52      192.64     74.20 o 
  -2  13   6      500.71      519.74     84.09 o 
  -1  13   6     4976.26     5095.04    347.94 o 
   0  13   6     7499.93     7476.71    351.80 o 
   1  13   6      831.07      865.06     62.38 o 
   2  13   6     2588.44     2387.98    148.17 o 
   3  13   6     1944.70     1877.39    137.14 o 
   4  13   6      738.67      719.87     87.44 o 
   5  13   6      121.00       83.35     37.41 o 
   6  13   6      462.86      480.00     63.36 o 
 -11  14   6      481.10      578.10    136.46 o 
 -10  14   6     1800.90     1667.60    220.90 o 
  -9  14   6     3634.80     3608.26    324.43 o 
  -8  14   6     2837.56     2467.23    273.42 o 
  -7  14   6      371.90      321.87     61.00 o 
  -6  14   6      558.02      469.86     78.10 o 
  -5  14   6      448.55      414.55     56.47 o 
  -4  14   6     8328.50     8994.77    381.44 o 
  -3  14   6    13452.59    14604.35    461.37 o 
  -2  14   6     9740.04    10694.42    508.58 o 
  -1  14   6     7485.30     8103.90    448.96 o 
   0  14   6     1621.05     1668.81    103.13 o 
   1  14   6      256.90      266.91     40.38 o 
   2  14   6      361.89      384.98     70.00 o 
   3  14   6     1605.67     1751.98    130.35 o 
   4  14   6     2871.53     2987.11    159.92 o 
   5  14   6      244.56      299.39     67.30 o 
 -11  15   6       69.08       80.44     55.40 o 
 -10  15   6      217.48      199.85    105.57 o 
  -9  15   6        4.65       61.99     98.73 o 
  -8  15   6      493.56      548.53     76.53 o 
  -7  15   6      158.84      103.80     62.05 o 
  -6  15   6       85.96       68.09     46.30 o 
  -5  15   6     1217.78     1121.90     96.36 o 
  -4  15   6      118.13      180.77     44.73 o 
  -3  15   6     1194.06     1295.61    140.95 o 
  -2  15   6      317.15      360.21     52.53 o 
  -1  15   6      261.35      275.30     47.28 o 
   0  15   6     2624.09     2589.67    145.51 o 
   1  15   6     4544.21     4563.99    159.39 o 
   2  15   6     2262.98     2251.01    144.53 o 
   3  15   6       40.94        5.83     39.18 o 
   4  15   6       51.87      120.40     49.69 o 
   5  15   6      556.91      636.38     87.46 o 
 -11  16   6       78.65       84.38     70.98 o 
 -10  16   6      294.09      298.92    115.90 o 
  -9  16   6      739.75      465.39    135.35 o 
  -8  16   6      403.52      429.99     71.13 o 
  -7  16   6       15.22        0.91     34.42 o 
  -6  16   6      109.06       82.62     40.29 o 
  -5  16   6      928.67      866.63     91.54 o 
  -4  16   6     1547.98     1665.60     96.60 o 
  -3  16   6     1230.85     1329.76     86.93 o 
  -2  16   6     1613.43     1641.27    104.60 o 
  -1  16   6      679.99      765.94     82.16 o 
   0  16   6       55.16       58.26     39.18 o 
   1  16   6      161.81      144.87     41.64 o 
   2  16   6      240.24      153.66     83.01 o 
   3  16   6       48.93      241.31     90.71 o 
   4  16   6      380.40      346.36     82.39 o 
   5  16   6      321.24      285.56     42.62 o 
 -10  17   6       37.14       49.08     90.97 o 
  -9  17   6       12.73       66.37     96.99 o 
  -8  17   6      218.66      278.29     60.59 o 
  -7  17   6     2476.21     2366.59    152.63 o 
  -6  17   6     5617.28     5653.79    228.88 o 
  -5  17   6     5492.66     5716.25    225.71 o 
  -4  17   6     3524.10     3421.52    171.72 o 
  -3  17   6      429.53      447.58     68.44 o 
  -2  17   6      225.15      216.14     55.90 o 
  -1  17   6     6027.25     6214.90    307.48 o 
   0  17   6     4255.52     4513.93    342.30 o 
   1  17   6     4744.45     4969.55    168.25 o 
   2  17   6     5293.20     5057.64    301.50 o 
   3  17   6     1879.55     2005.65    181.19 o 
   4  17   6      215.36      223.43     45.06 o 
   5  17   6        3.67       41.61     35.30 o 
 -10  18   6     1331.93     1604.08    141.20 o 
  -9  18   6     2095.60     2394.93    191.72 o 
  -8  18   6     1643.25     1822.99    160.03 o 
  -7  18   6     1056.07     1106.43    108.24 o 
  -6  18   6        4.39       19.59     35.94 o 
  -5  18   6     2165.12     1937.17    128.71 o 
  -4  18   6     3817.86     3661.23    183.92 o 
  -3  18   6     7513.68     7572.71    266.66 o 
  -2  18   6     8026.05     8158.39    333.92 o 
  -1  18   6     3631.32     3459.13    215.25 o 
   0  18   6     3459.04     3415.54    171.22 o 
   1  18   6      290.50      378.60     59.80 o 
   2  18   6      224.02      221.52     53.84 o 
   3  18   6     3830.96     3751.57    156.83 o 
   4  18   6     2071.96     1944.74    101.49 o 
 -10  19   6       44.15      224.72    105.15 o 
  -9  19   6      372.32      351.70     58.58 o 
  -8  19   6     2530.70     2628.27    155.63 o 
  -7  19   6     1898.84     1967.54    142.72 o 
  -6  19   6     2723.06     2712.72    168.16 o 
  -5  19   6     1117.34     1071.16    107.12 o 
  -4  19   6      377.42      383.24     71.48 o 
  -3  19   6       88.39       70.39     38.81 o 
  -2  19   6       54.77       82.33     38.51 o 
  -1  19   6     1425.26     1379.34    144.84 o 
   0  19   6     1035.04     1112.24    101.68 o 
   1  19   6     1064.92     1125.55     85.01 o 
   2  19   6     1213.86     1378.50    109.15 o 
   3  19   6      276.98      398.05     55.86 o 
   4  19   6       84.96       90.69     30.07 o 
  -9  20   6       31.23       71.05     52.88 o 
  -8  20   6       38.91       95.49     44.00 o 
  -7  20   6       65.92       59.18     43.32 o 
  -6  20   6      204.66      202.18     78.16 o 
  -5  20   6        2.19       19.33     32.77 o 
  -4  20   6       17.92        1.95     42.45 o 
  -3  20   6       42.21       73.37     47.84 o 
  -2  20   6      209.23      243.11     88.09 o 
  -1  20   6     2133.56     2008.84    134.28 o 
   0  20   6       54.13       58.82     44.25 o 
   1  20   6       16.93       33.64     41.24 o 
   2  20   6      189.14      242.00     87.63 o 
   3  20   6        2.25       -4.82     26.08 o 
   4  20   6       21.90       37.13     24.15 o 
  -9  21   6        6.35      -21.03     29.60 o 
  -8  21   6      408.89      438.98     80.68 o 
  -7  21   6     1714.34     1752.85    166.42 o 
  -6  21   6     1022.38     1026.05    138.98 o 
  -5  21   6     4247.23     3855.00    191.58 o 
  -4  21   6      904.46      871.98    127.27 o 
  -3  21   6       20.84       27.40     41.97 o 
  -2  21   6      480.59      648.09    130.55 o 
  -1  21   6     1955.11     1861.45    130.92 o 
   0  21   6      465.51      411.11     54.62 o 
   1  21   6      829.56      843.04     71.89 o 
   2  21   6      989.97      942.85    131.31 o 
   3  21   6      617.70      572.20     57.29 o 
   4  21   6        9.55       51.00     38.36 o 
  -9  22   6     1552.57     2282.58    301.48 o 
  -8  22   6     1879.28     2125.19    159.42 o 
  -7  22   6     2568.94     2714.32    203.29 o 
  -6  22   6       87.33       93.25     64.53 o 
  -5  22   6     1801.61     1591.95    126.23 o 
  -4  22   6     2181.84     2307.93    156.56 o 
  -3  22   6     2474.47     2504.89    164.78 o 
  -2  22   6     2179.13     2179.73    216.90 o 
  -1  22   6     3958.08     4012.53    189.11 o 
   0  22   6     2033.07     1978.78    106.68 o 
   1  22   6      364.21      384.55     51.71 o 
   2  22   6      198.66      292.90     82.95 o 
   3  22   6     1056.54      985.84    102.18 o 
  -9  23   6      106.31      217.81     54.76 o 
  -8  23   6      527.92      501.27     79.29 o 
  -7  23   6     1155.22     1216.76    140.04 o 
  -6  23   6     2634.42     2672.37    217.49 o 
  -5  23   6     1227.89     1296.55    113.30 o 
  -4  23   6     1652.45     1602.43    132.43 o 
  -3  23   6     1502.48     1592.64    134.28 o 
  -2  23   6       52.64      -27.59     91.61 o 
  -1  23   6      494.52      516.12    112.12 o 
   0  23   6      905.71      953.80     74.55 o 
   1  23   6     1628.37     1622.47    105.56 o 
   2  23   6     1559.28     1466.02    139.38 o 
   3  23   6      477.67      343.65     62.02 o 
  -8  24   6      278.75      300.21     60.67 o 
  -7  24   6        6.27      -46.49     46.49 o 
  -6  24   6      253.53      262.56     77.80 o 
  -5  24   6      265.76      245.64     57.65 o 
  -4  24   6      283.57      232.13     60.06 o 
  -3  24   6       26.24       52.79     43.07 o 
  -2  24   6      744.36      605.27    168.85 o 
  -1  24   6       17.85        4.20     67.92 o 
   0  24   6       55.17       59.83     34.20 o 
   1  24   6       60.74       84.40     32.55 o 
   2  24   6       14.24       72.91     51.36 o 
   3  24   6        5.13       -1.64     30.05 o 
  -8  25   6       27.60       38.79     33.18 o 
  -7  25   6      384.06      420.51     77.87 o 
  -6  25   6      259.20      262.33     79.50 o 
  -5  25   6     1935.06     1820.78    126.57 o 
  -4  25   6     1564.24     1640.36    130.53 o 
  -3  25   6      852.08      759.70    125.21 o 
  -2  25   6      157.15       66.38     66.08 o 
  -1  25   6      363.54      367.29     59.68 o 
   0  25   6      558.26      531.06     54.49 o 
   1  25   6      249.36      257.57     60.43 o 
   2  25   6       90.30      159.82     57.50 o 
  -7  26   6      622.49      632.98     89.89 o 
  -6  26   6       26.16        6.98     39.86 o 
  -5  26   6      920.02      734.95    122.78 o 
  -4  26   6     2761.12     2899.16    226.89 o 
  -3  26   6     1548.61     1497.26    358.28 o 
  -2  26   6     1090.29     1133.49     95.22 o 
  -1  26   6     2115.75     2138.02    100.49 o 
   0  26   6      494.37      520.46     73.35 o 
   1  26   6        5.14       28.35     33.89 o 
   2  26   6      543.10      588.57     72.52 o 
  -7  27   6     1115.31     1221.12     69.63 o 
  -6  27   6     1778.49     1893.12    157.21 o 
  -5  27   6      848.98      889.75    122.97 o 
  -4  27   6      407.99      514.76     98.21 o 
  -3  27   6      269.29      239.68    137.94 o 
  -2  27   6      118.25       99.42     73.22 o 
  -1  27   6      277.28      270.22     52.55 o 
   0  27   6     1298.75     1341.05     71.29 o 
   1  27   6     1406.50     1415.85    115.42 o 
  -6  28   6        1.11      -46.16     46.16 o 
  -5  28   6       19.17       20.47     35.33 o 
  -4  28   6      146.82       34.45    153.51 o 
  -3  28   6      326.25      302.42    148.71 o 
  -2  28   6      467.49      459.12     59.03 o 
  -1  28   6      223.55      343.78     49.96 o 
   0  28   6      176.93      204.77     35.30 o 
  -4  29   6       52.73      -20.27     83.19 o 
  -3  29   6        1.56       23.06     29.51 o 
  -2  29   6       31.43       62.77     29.96 o 
  -1  29   6      252.11      175.33     69.11 o 
 -12   1   7      441.89      348.16     62.40 o 
 -11   1   7      122.19      116.69     64.20 o 
 -10   1   7        2.29       57.33     70.32 o 
  -9   1   7       40.38       76.78     67.36 o 
  -8   1   7      885.94      756.00    108.61 o 
  -7   1   7     2337.83     2050.02    239.71 o 
  -6   1   7     2149.86     1683.47    187.10 o 
  -5   1   7    14801.39    12082.78    452.61 o 
  -4   1   7     8647.51     8539.73    255.83 o 
  -3   1   7      246.15      210.50     43.54 o 
  -2   1   7     8665.02     9228.30    270.21 o 
  -1   1   7      490.27      396.26     47.86 o 
   0   1   7     3838.69     3389.33    200.56 o 
   1   1   7     4442.66     3533.96    278.20 o 
   2   1   7      864.21      785.33     54.85 o 
   3   1   7      851.16      902.60     73.89 o 
   4   1   7       23.19       46.75     34.11 o 
   5   1   7      222.49      169.71     34.53 o 
   6   1   7      271.83      248.05     50.54 o 
 -12   2   7      432.16      435.32     68.23 o 
 -11   2   7     3265.84     2133.97    145.38 o 
 -10   2   7     3660.13     2421.33    207.48 o 
  -9   2   7     4690.50     2953.99    408.46 o 
  -8   2   7     3519.97     3103.46    261.95 o 
  -7   2   7     5882.05     5822.29    398.83 o 
  -6   2   7      768.60      715.28    127.70 o 
  -5   2   7     1359.27     1113.83    145.01 o 
  -4   2   7    23582.02    23512.58    808.67 o 
  -3   2   7    40912.59    38267.86    542.92 o 
  -2   2   7    13286.62    12724.60    344.45 o 
  -1   2   7     8822.06     7793.21    541.95 o 
   0   2   7     1000.24      865.54    100.33 o 
   1   2   7      257.69      326.28    147.25 o 
   2   2   7     4251.84     4295.57    145.08 o 
   3   2   7     1859.17     1839.19    100.87 o 
   4   2   7     2539.53     2658.85    115.11 o 
   5   2   7     1365.06     1417.57    144.89 o 
   6   2   7      563.71      612.45    128.29 o 
 -12   3   7     1051.79      810.58    118.05 o 
 -11   3   7      441.28      414.13     75.96 o 
 -10   3   7        3.96       11.26     56.21 o 
  -9   3   7      750.93      505.93    115.00 o 
  -8   3   7     1072.19     1021.99    187.86 o 
  -7   3   7    12372.10    11318.83    557.97 o 
  -6   3   7    26938.61    23335.26    695.04 o 
  -5   3   7    12400.96    10562.83    422.43 o 
  -4   3   7     5460.18     5089.21    191.86 o 
  -3   3   7      137.74      164.54     50.52 o 
  -2   3   7    10489.98    11107.13    748.21 o 
  -1   3   7     1459.73     1558.07    135.01 o 
   0   3   7    10748.97    10698.49    406.52 o 
   1   3   7     6095.61     5596.79    343.89 o 
   2   3   7     2662.52     2537.29    113.87 o 
   3   3   7     1519.77     1514.58    110.91 o 
   4   3   7      412.27      475.21     67.78 o 
   5   3   7       17.31        5.95     36.15 o 
   6   3   7      604.51      654.26     83.91 o 
 -12   4   7       82.95       67.36     38.83 o 
 -11   4   7      446.83      318.26     66.46 o 
 -10   4   7       95.20       81.97     55.32 o 
  -9   4   7      267.60      161.80    102.99 o 
  -8   4   7      446.47      487.72    135.70 o 
  -7   4   7      813.82      606.58    179.92 o 
  -6   4   7     1082.35      912.55    193.07 o 
  -5   4   7      524.81      428.32    120.75 o 
  -4   4   7     1486.95     1533.91    169.20 o 
  -3   4   7     1148.41      963.73    102.26 o 
  -2   4   7     6720.46     6848.88    383.72 o 
  -1   4   7      217.32      273.95     60.38 o 
   0   4   7      981.49      967.51    121.65 o 
   1   4   7      108.78      111.92     34.21 o 
   2   4   7      529.76      472.16     55.44 o 
   3   4   7       43.99       23.19     42.59 o 
   4   4   7       58.83      138.84     61.43 o 
   5   4   7      360.49      361.20     57.44 o 
   6   4   7      153.76      200.78     37.84 o 
 -12   5   7      242.70      144.30     81.43 o 
 -11   5   7      612.62      507.82     89.22 o 
 -10   5   7      245.65      130.73     64.98 o 
  -9   5   7       10.89       97.19     52.08 o 
  -8   5   7     1107.44      957.54    174.14 o 
  -7   5   7     4682.75     4065.59    440.62 o 
  -6   5   7     1218.32     1181.87    216.55 o 
  -5   5   7     1043.67     1004.91    182.89 o 
  -4   5   7      274.01      248.00     87.78 o 
  -3   5   7       46.56       53.78     29.58 o 
  -2   5   7      573.21      737.13    114.00 o 
  -1   5   7     2587.67     2507.47    173.57 o 
   0   5   7      961.14      869.03    118.48 o 
   1   5   7     1354.48     1342.09     69.37 o 
   2   5   7      195.01      184.57     49.42 o 
   3   5   7      534.31      548.48     74.41 o 
   4   5   7        2.97      122.89     90.71 o 
   5   5   7      387.00      436.69     56.27 o 
   6   5   7       63.89       43.87     53.65 o 
 -12   6   7      285.12      238.10     51.69 o 
 -11   6   7     1537.32     1292.09    243.40 o 
 -10   6   7     1662.12     1681.83    173.59 o 
  -9   6   7     3546.14     3271.95    228.58 o 
  -8   6   7     1347.00     1130.73    135.92 o 
  -7   6   7      145.26      273.76    148.31 o 
  -6   6   7      693.69      687.07    167.44 o 
  -5   6   7     4852.68     4640.12    385.60 o 
  -4   6   7     6463.40     7034.34    432.90 o 
  -3   6   7     9443.46     9531.38    311.48 o 
  -2   6   7     8056.00     8365.69    457.87 o 
  -1   6   7    13233.11    12758.48    458.12 o 
   0   6   7     1226.73     1308.77    177.54 o 
   1   6   7     1312.41     1270.12     70.02 o 
   2   6   7     1500.69     1413.32    103.28 o 
   3   6   7      754.93      785.64     85.70 o 
   4   6   7     2351.59     2602.81    140.67 o 
   5   6   7     1014.02     1070.82     94.43 o 
 -12   7   7      832.15      600.50    145.01 o 
 -11   7   7      224.85      266.75     67.47 o 
 -10   7   7       40.55       87.69     60.96 o 
  -9   7   7      653.26      431.31    152.26 o 
  -8   7   7     1396.14     1423.22    125.52 o 
  -7   7   7     4604.50     4098.83    452.51 o 
  -6   7   7    12527.55    12470.07    700.22 o 
  -5   7   7    10173.52     9679.65    571.20 o 
  -4   7   7     7230.62     7366.21    446.42 o 
  -3   7   7      784.66      820.04    145.12 o 
  -2   7   7     1986.34     2209.38    221.21 o 
  -1   7   7     4339.15     4550.13    302.60 o 
   0   7   7     9615.33    10168.03    490.31 o 
   1   7   7     3438.68     3466.63    111.23 o 
   2   7   7     2371.98     2436.36    135.25 o 
   3   7   7     3534.76     3554.83    163.67 o 
   4   7   7      176.99      173.25     46.16 o 
   5   7   7       91.98      175.01     49.70 o 
 -12   8   7      113.21      124.81    141.59 o 
 -11   8   7      358.04      340.83    131.22 o 
 -10   8   7      954.52      709.62    148.26 o 
  -9   8   7     1277.49      831.05    330.38 o 
  -8   8   7      202.61      226.26     77.54 o 
  -7   8   7      779.89     1001.08    234.39 o 
  -6   8   7      356.84      294.90    132.80 o 
  -5   8   7      138.60       98.20     73.99 o 
  -4   8   7     3263.14     3330.01    309.51 o 
  -3   8   7     5413.56     5993.66    632.75 o 
  -2   8   7     5409.27     5940.45    364.95 o 
  -1   8   7      974.84      954.37    149.67 o 
   0   8   7       46.18      158.12     74.87 o 
   1   8   7       20.73       35.27     34.00 o 
   2   8   7     1102.29     1059.52     90.74 o 
   3   8   7      290.92      345.46     61.95 o 
   4   8   7      673.73      768.98     88.64 o 
   5   8   7      717.54      830.04     83.28 o 
 -12   9   7        7.16       36.99     37.14 o 
 -11   9   7       52.79        4.60     82.99 o 
 -10   9   7        7.24        1.45     46.13 o 
  -9   9   7     1975.81     1261.29    446.24 o 
  -8   9   7       13.60       32.75     64.66 o 
  -7   9   7       14.23       33.84     47.58 o 
  -6   9   7       23.43      -11.30     85.25 o 
  -5   9   7     1276.67     1489.71    239.29 o 
  -4   9   7      845.71      820.20    163.34 o 
  -3   9   7     1438.60     1893.87    154.96 o 
  -2   9   7        1.77       44.12     56.06 o 
  -1   9   7      626.50      621.65    120.80 o 
   0   9   7      366.10      223.95    101.94 o 
   1   9   7       19.50       58.64     33.97 o 
   2   9   7      212.43      178.63     48.92 o 
   3   9   7      130.08       97.29     46.10 o 
   4   9   7       52.50       50.26     48.41 o 
   5   9   7      508.70      547.66     68.17 o 
 -12  10   7       69.36       49.52     36.90 o 
 -11  10   7     1104.59     1007.56    174.62 o 
 -10  10   7     1429.32     1407.09    204.87 o 
  -9  10   7     5469.75     4147.29   1403.15 o 
  -8  10   7     3638.12     3190.21    282.25 o 
  -7  10   7       85.28       44.64     55.80 o 
  -6  10   7        5.95       12.44     73.69 o 
  -5  10   7      291.54      235.52    108.62 o 
  -4  10   7      606.01      539.22    142.05 o 
  -3  10   7     7110.66     8326.65    322.85 o 
  -2  10   7    10601.19    11490.95    518.86 o 
  -1  10   7     4059.88     4228.37    315.55 o 
   0  10   7     2795.15     2895.43    127.72 o 
   1  10   7       99.68       93.81     38.87 o 
   2  10   7      852.01      853.11     83.83 o 
   3  10   7      960.13      992.03    104.75 o 
   4  10   7      845.35      887.07     96.24 o 
   5  10   7      304.42      378.55     57.43 o 
 -12  11   7     1287.62      898.31    342.02 o 
 -11  11   7      381.98      238.61    106.64 o 
 -10  11   7       27.35       52.56    101.34 o 
  -9  11   7     1800.57     1359.03    432.83 o 
  -8  11   7     1380.35     1101.34    180.63 o 
  -7  11   7     4464.38     4054.95    299.19 o 
  -6  11   7     7765.76     8558.93    634.64 o 
  -5  11   7     7628.33     8618.83    586.36 o 
  -4  11   7     1096.36     1099.49    133.97 o 
  -3  11   7       61.70       60.95     37.16 o 
  -2  11   7     1798.38     1898.13    220.96 o 
  -1  11   7     2945.61     3131.84    275.02 o 
   0  11   7     5931.62     6169.54    170.61 o 
   1  11   7     2685.05     2666.61    224.83 o 
   2  11   7     1948.85     1835.86    137.56 o 
   3  11   7      792.32      792.96     93.28 o 
   4  11   7       83.33       80.25     46.80 o 
   5  11   7      393.11      392.77     75.99 o 
 -12  12   7      461.38      751.73    132.51 o 
 -11  12   7      576.66      357.48    111.74 o 
 -10  12   7     1486.83     1548.96    215.84 o 
  -9  12   7     7340.75     6953.56    430.06 o 
  -8  12   7     2271.78     1940.01    225.55 o 
  -7  12   7     1233.51     1051.74    162.67 o 
  -6  12   7      103.40      162.89     67.20 o 
  -5  12   7     1644.48     1938.54    287.54 o 
  -4  12   7     3257.29     3653.94    356.23 o 
  -3  12   7     2315.24     2325.94    258.70 o 
  -2  12   7     4254.61     4432.64    330.45 o 
  -1  12   7     4152.25     4473.43    225.27 o 
   0  12   7     1279.75     1253.90    108.82 o 
   1  12   7       77.89       74.63     43.93 o 
   2  12   7      749.39      753.68     96.15 o 
   3  12   7     1445.58     1616.34    126.95 o 
   4  12   7      492.46      546.06     75.45 o 
   5  12   7      202.71      213.90     60.07 o 
 -11  13   7       13.55      -48.82     48.82 o 
 -10  13   7        2.86       -4.50     84.47 o 
  -9  13   7      360.69      290.67    113.22 o 
  -8  13   7       75.91       80.64     98.04 o 
  -7  13   7      108.13       95.17     88.42 o 
  -6  13   7      947.73      975.43     89.72 o 
  -5  13   7      688.89      534.89    159.66 o 
  -4  13   7      305.72      335.98     85.67 o 
  -3  13   7      408.50      482.52     88.62 o 
  -2  13   7       86.92       89.52     48.86 o 
  -1  13   7     1260.50     1310.68     79.90 o 
   0  13   7     2178.77     2159.72    112.04 o 
   1  13   7       78.05      152.37     84.02 o 
   2  13   7       54.36       67.58     42.93 o 
   3  13   7       30.50       71.49     45.53 o 
   4  13   7       17.31      -19.99     50.19 o 
   5  13   7      304.97      302.24     65.39 o 
 -11  14   7      445.37      295.04    152.16 o 
 -10  14   7      758.99      673.07    147.92 o 
  -9  14   7      721.21      712.52    157.68 o 
  -8  14   7     1705.74     1423.48    217.97 o 
  -7  14   7       54.29       47.76     37.04 o 
  -6  14   7      603.37      608.34     75.96 o 
  -5  14   7     2426.67     2560.37    106.44 o 
  -4  14   7     1200.11     1313.01     88.64 o 
  -3  14   7     1991.17     2057.21    107.44 o 
  -2  14   7     1635.83     1663.67    144.60 o 
  -1  14   7     1320.26     1352.16    116.05 o 
   0  14   7       49.65       66.76     36.77 o 
   1  14   7       87.14      189.66     55.95 o 
   2  14   7      758.46      669.71    128.42 o 
   3  14   7      681.57      633.53    118.08 o 
   4  14   7      844.25      803.41    109.26 o 
   5  14   7       84.85       86.24     26.22 o 
 -11  15   7      306.38      505.04    124.18 o 
 -10  15   7      342.42      314.90    107.07 o 
  -9  15   7      320.35      329.68    118.46 o 
  -8  15   7     2944.44     2743.17    281.58 o 
  -7  15   7     5659.76     5785.74    323.04 o 
  -6  15   7     6677.39     6580.69    236.66 o 
  -5  15   7     8151.76     8326.79    279.67 o 
  -4  15   7     3074.48     3374.09    141.45 o 
  -3  15   7      293.25      350.66     58.35 o 
  -2  15   7     1070.76     1172.44    157.62 o 
  -1  15   7     2112.64     2194.64    114.31 o 
   0  15   7     9325.77     9769.29    278.96 o 
   1  15   7    10239.08    10220.11    293.24 o 
   2  15   7     2764.20     2831.98    232.40 o 
   3  15   7      180.83       96.50     73.41 o 
   4  15   7       14.32       44.59     52.82 o 
 -11  16   7      531.58      651.37     92.59 o 
 -10  16   7     1691.44     1576.59    206.46 o 
  -9  16   7     1527.18     1318.19    201.04 o 
  -8  16   7      930.17     1004.57    149.66 o 
  -7  16   7      356.26      389.35     69.90 o 
  -6  16   7       16.33       61.15     45.51 o 
  -5  16   7     3820.60     3674.26    154.50 o 
  -4  16   7     7608.94     8231.34    273.14 o 
  -3  16   7    11797.08    12590.00    340.50 o 
  -2  16   7     9075.34     9607.00    445.64 o 
  -1  16   7     4149.21     4227.88    160.54 o 
   0  16   7     1063.89     1201.84     98.23 o 
   1  16   7       19.77       55.14     42.33 o 
   2  16   7     1586.23     1759.16    185.67 o 
   3  16   7     1302.78     1323.05    145.79 o 
   4  16   7     1389.10     1364.33     83.87 o 
 -11  17   7       42.85       94.36     70.76 o 
 -10  17   7       12.57       92.02     53.37 o 
  -9  17   7      338.80      448.87    133.24 o 
  -8  17   7      505.53      629.78     83.99 o 
  -7  17   7      667.36      692.57     94.52 o 
  -6  17   7     2125.42     2085.59    147.13 o 
  -5  17   7     1579.02     1528.25    122.62 o 
  -4  17   7      407.98      422.34     74.53 o 
  -3  17   7       31.45       78.53     43.10 o 
  -2  17   7      266.44      392.82    103.48 o 
  -1  17   7      976.16      985.61     96.49 o 
   0  17   7     3844.66     3866.80    150.72 o 
   1  17   7      559.70      683.80     82.88 o 
   2  17   7      186.18      343.02    102.30 o 
   3  17   7       67.67       68.33     31.75 o 
   4  17   7       64.61       32.51     24.56 o 
 -10  18   7       40.77       49.52     43.59 o 
  -9  18   7      139.43      196.38    104.20 o 
  -8  18   7       23.77      120.88     49.40 o 
  -7  18   7       64.40      110.13     51.18 o 
  -6  18   7       28.33      106.88     76.58 o 
  -5  18   7       13.81       38.43     39.59 o 
  -4  18   7       26.90       37.99     66.04 o 
  -3  18   7      570.05      632.36     87.31 o 
  -2  18   7      400.88      314.72     57.63 o 
  -1  18   7       23.94      -37.24     37.24 o 
   0  18   7       27.43       23.73     39.55 o 
   1  18   7       25.13       30.51     38.32 o 
   2  18   7       12.23       66.20     36.56 o 
   3  18   7      456.69      378.73     51.02 o 
   4  18   7       11.78       33.69     20.77 o 
 -10  19   7       14.79      118.96     49.50 o 
  -9  19   7      211.40      235.14    111.63 o 
  -8  19   7     2020.84     2151.12    142.37 o 
  -7  19   7     2643.24     2749.28    171.83 o 
  -6  19   7     3676.70     3558.21    247.54 o 
  -5  19   7     3110.82     3035.22    172.38 o 
  -4  19   7     2145.03     2363.01    159.71 o 
  -3  19   7      685.89      662.38     90.21 o 
  -2  19   7       40.95       32.08     42.92 o 
  -1  19   7     4430.23     4323.09    159.07 o 
   0  19   7     2248.84     2276.23    114.96 o 
   1  19   7     1848.61     1858.04    121.95 o 
   2  19   7      780.35      791.79    120.48 o 
   3  19   7       43.15       88.81     30.73 o 
 -10  20   7     1461.91     2624.92    151.33 o 
  -9  20   7     2869.85     3732.74    228.35 o 
  -8  20   7     2895.53     3240.44    208.32 o 
  -7  20   7      543.78      615.03    105.60 o 
  -6  20   7      126.30      108.53     61.15 o 
  -5  20   7     1966.39     1923.96    140.98 o 
  -4  20   7     4744.10     5081.77    306.25 o 
  -3  20   7     6205.71     6660.42    385.51 o 
  -2  20   7     4975.05     4485.59    284.33 o 
  -1  20   7     1106.20     1029.32     80.37 o 
   0  20   7      745.50      798.58     70.46 o 
   1  20   7      447.11      466.26     65.07 o 
   2  20   7     1068.02     1153.47    131.30 o 
   3  20   7     1442.59     1376.67    121.23 o 
  -9  21   7      117.99      125.45     33.46 o 
  -8  21   7      600.10      559.72     90.02 o 
  -7  21   7     1898.53     1984.18    179.15 o 
  -6  21   7     3279.83     3256.07    245.31 o 
  -5  21   7     1022.19     1046.17    106.25 o 
  -4  21   7     1894.69     1848.29    146.99 o 
  -3  21   7      414.06      415.77    122.65 o 
  -2  21   7      203.55      122.97     65.51 o 
  -1  21   7      424.62      375.04     52.55 o 
   0  21   7     2454.39     2327.47    111.85 o 
   1  21   7     1609.56     1623.66    105.20 o 
   2  21   7      383.83      453.41     87.55 o 
   3  21   7       53.07       45.46     34.32 o 
  -9  22   7        4.73       36.28     24.12 o 
  -8  22   7       15.05       48.72     42.26 o 
  -7  22   7       33.28      -26.52     41.83 o 
  -6  22   7       24.19       41.51     58.64 o 
  -5  22   7       24.44       77.50     46.69 o 
  -4  22   7        1.87       35.48     45.93 o 
  -3  22   7        6.44      -13.20     54.33 o 
  -2  22   7        9.49       -5.84     43.49 o 
  -1  22   7      718.69      795.97     89.52 o 
   0  22   7      188.97      206.35     41.47 o 
   1  22   7       16.03       33.96     48.81 o 
   2  22   7       29.07       13.79     40.21 o 
   3  22   7       31.69       62.78     37.34 o 
  -9  23   7        9.82       50.80     40.46 o 
  -8  23   7      427.64      423.70     73.74 o 
  -7  23   7      580.50      518.74     93.14 o 
  -6  23   7      165.27      154.33     69.65 o 
  -5  23   7      606.22      599.35     83.92 o 
  -4  23   7      138.70      161.94     53.35 o 
  -3  23   7      345.90      148.97    120.34 o 
  -2  23   7      341.02      315.48    123.88 o 
  -1  23   7     2377.48     2147.15    107.42 o 
   0  23   7      585.27      521.97     66.05 o 
   1  23   7      290.55      252.49     43.16 o 
   2  23   7      417.00      368.78     64.53 o 
  -8  24   7      973.84     1153.12     74.17 o 
  -7  24   7      382.19      419.79     83.23 o 
  -6  24   7       90.96      100.05     53.86 o 
  -5  24   7      900.00      882.09     95.56 o 
  -4  24   7      635.93      731.09    122.98 o 
  -3  24   7     1402.90     1323.87    226.68 o 
  -2  24   7     2097.82     2148.32    128.38 o 
  -1  24   7     3273.96     3150.46    121.66 o 
   0  24   7      460.89      471.18     59.03 o 
   1  24   7        5.51       91.34     53.94 o 
   2  24   7      604.42      515.26     68.93 o 
  -8  25   7      533.55      531.24     49.64 o 
  -7  25   7     1081.98     1096.77    120.79 o 
  -6  25   7      565.17      653.08    105.87 o 
  -5  25   7     1396.74     1491.91    130.18 o 
  -4  25   7     1276.68      906.84    259.23 o 
  -3  25   7       25.70      -22.03     96.72 o 
  -2  25   7     1490.79     1335.46     80.50 o 
  -1  25   7     1005.34     1062.13     69.10 o 
   0  25   7     1393.84     1259.79     84.39 o 
   1  25   7     1531.11     1516.08    122.62 o 
  -7  26   7       62.27       37.64     25.48 o 
  -6  26   7       97.22       47.12     28.19 o 
  -5  26   7      393.41      397.90     51.14 o 
  -4  26   7      359.13      264.36    141.67 o 
  -3  26   7      427.37      358.85     97.43 o 
  -2  26   7      286.97      242.33     38.42 o 
  -1  26   7      219.77      374.80     50.72 o 
   0  26   7       54.39      113.28     34.81 o 
   1  26   7       15.69       96.29     42.25 o 
  -6  27   7       61.62       17.61     29.73 o 
  -5  27   7      644.46      694.09     94.89 o 
  -4  27   7      258.91      289.69    194.24 o 
  -3  27   7        0.37      -41.70     41.70 o 
  -2  27   7        5.54       40.45     47.19 o 
  -1  27   7      406.61      372.94     61.64 o 
   0  27   7      110.99      157.64     32.04 o 
  -4  28   7     1405.01     1335.33    180.53 o 
  -3  28   7     1026.27      995.58     60.78 o 
  -2  28   7      929.12      954.35     82.58 o 
  -1  28   7      825.62      810.25     60.99 o 
  -3  29   7       13.38       23.54     32.64 o 
 -13   0   8       53.16       28.28     38.57 o 
 -12   0   8      465.39      512.10    118.01 o 
 -11   0   8     4162.95     2899.23    310.14 o 
 -10   0   8     5919.49     4135.50    401.40 o 
  -9   0   8     5410.31     4304.53    462.42 o 
  -8   0   8     6812.86     6569.51    700.57 o 
  -7   0   8     6699.06     6415.21    598.01 o 
  -6   0   8    17706.16    15405.25    838.01 o 
  -5   0   8     5244.45     4542.46    427.59 o 
  -4   0   8    13530.24    11860.53    630.93 o 
  -3   0   8    10346.22     8767.94    360.95 o 
  -2   0   8     5794.20     5414.33    527.47 o 
  -1   0   8    20101.59    17501.59    849.67 o 
   0   0   8     2375.30     2023.30    303.93 o 
   1   0   8      374.17      313.77     45.81 o 
   2   0   8     2004.64     2069.39    150.33 o 
   3   0   8     1604.97     1629.99    132.77 o 
   4   0   8     1398.73     1428.24    109.65 o 
   5   0   8      439.95      441.89     86.28 o 
 -13   1   8      741.30      643.74     55.86 o 
 -12   1   8     1329.13      951.91    141.70 o 
 -11   1   8       43.16       82.89     94.36 o 
 -10   1   8       72.41        5.52     68.99 o 
  -9   1   8      597.17      374.13    120.78 o 
  -8   1   8     7275.71     6795.63    514.12 o 
  -7   1   8     7528.74     6163.88    414.64 o 
  -6   1   8     1058.05     1076.35    159.03 o 
  -5   1   8     3461.36     2576.21    226.46 o 
  -4   1   8     1235.50      932.93     96.40 o 
  -3   1   8     1966.20     2285.08    123.86 o 
  -2   1   8    19691.18    18641.30    532.94 o 
  -1   1   8     3617.93     3558.76    189.65 o 
   0   1   8     5082.54     4520.76    320.82 o 
   1   1   8     2142.86     2107.19     76.44 o 
   2   1   8     2681.00     2907.20    121.87 o 
   3   1   8      570.20      603.16     61.98 o 
   4   1   8       29.93       15.44     54.51 o 
   5   1   8      108.86       61.55     34.93 o 
 -13   2   8        8.21       12.41     27.17 o 
 -12   2   8        4.05       36.01     49.66 o 
 -11   2   8       75.16       72.48     46.08 o 
 -10   2   8      257.35      178.31     88.28 o 
  -9   2   8       83.96      156.70     80.66 o 
  -8   2   8        6.57      -53.23     89.68 o 
  -7   2   8     1069.40      936.11    234.86 o 
  -6   2   8      778.20      551.93    122.90 o 
  -5   2   8       33.35      -13.69     56.06 o 
  -4   2   8       97.93       52.02     29.27 o 
  -3   2   8     1693.62     1781.84    163.64 o 
  -2   2   8     6495.31     6565.93    367.73 o 
  -1   2   8     2069.73     2029.46    144.74 o 
   0   2   8      173.57      166.03     40.60 o 
   1   2   8       23.09        7.76     24.99 o 
   2   2   8        9.95        7.40     43.16 o 
   3   2   8      126.69      144.18     48.14 o 
   4   2   8       57.09       12.50     39.26 o 
   5   2   8       32.66      -45.21     46.91 o 
 -13   3   8      267.41      234.58     52.35 o 
 -12   3   8      576.43      481.13     74.39 o 
 -11   3   8      418.58      412.10     79.65 o 
 -10   3   8       21.56       37.38     58.55 o 
  -9   3   8      785.54      600.83    226.52 o 
  -8   3   8     4564.50     4331.98    918.28 o 
  -7   3   8     6346.61     5538.58    394.30 o 
  -6   3   8     1670.17     1277.14    177.65 o 
  -5   3   8     1590.27     1312.47    167.75 o 
  -4   3   8      114.65       57.68     37.76 o 
  -3   3   8     1422.19     1658.04    176.80 o 
  -2   3   8      732.05      787.21    100.17 o 
  -1   3   8     6109.41     6272.16    346.75 o 
   0   3   8     1029.32      972.06     70.32 o 
   1   3   8     1350.90     1220.04     78.01 o 
   2   3   8      177.32      123.32     46.44 o 
   3   3   8       80.17       96.91     54.16 o 
   4   3   8       18.30       45.71     41.92 o 
   5   3   8      142.40       60.63     50.25 o 
 -13   4   8       97.95       71.34     49.43 o 
 -12   4   8      868.61      581.21    110.93 o 
 -11   4   8     2111.01     1986.66    182.88 o 
 -10   4   8     4533.11     4123.81    261.19 o 
  -9   4   8     2394.49     1983.03    255.83 o 
  -8   4   8     1861.18     2016.94    136.10 o 
  -7   4   8      445.97      366.98    154.91 o 
  -6   4   8     2231.79     1733.18    274.28 o 
  -5   4   8     7159.94     6589.51    471.59 o 
  -4   4   8     6382.98     6023.45    599.33 o 
  -3   4   8    20839.01    20955.09   1303.26 o 
  -2   4   8      862.21      895.39    109.45 o 
  -1   4   8     6266.90     5725.04    459.04 o 
   0   4   8      407.84      420.02     39.29 o 
   1   4   8      245.50      247.08     43.98 o 
   2   4   8     3117.17     3210.14    155.96 o 
   3   4   8     3418.28     3596.30    170.12 o 
   4   4   8     1081.37     1129.31     85.94 o 
   5   4   8      264.85      269.35     70.23 o 
 -12   5   8     1282.58     1302.73    138.86 o 
 -11   5   8       60.13       95.09     64.34 o 
 -10   5   8      124.81      166.09     57.17 o 
  -9   5   8     1190.30     1185.85    146.17 o 
  -8   5   8     3978.49     3871.51    414.63 o 
  -7   5   8     9889.31     9060.78    672.32 o 
  -6   5   8     6123.50     5366.81    463.58 o 
  -5   5   8     4031.08     3527.80    349.09 o 
  -4   5   8     5007.48     4503.53    361.41 o 
  -3   5   8      669.70      775.21     98.90 o 
  -2   5   8     2833.46     3017.16    195.05 o 
  -1   5   8     4457.07     4331.71    246.92 o 
   0   5   8     4683.25     4914.68    127.10 o 
   1   5   8     5610.09     5509.02    164.87 o 
   2   5   8     3813.21     3894.12    171.29 o 
   3   5   8     1236.37     1183.05    127.51 o 
   4   5   8      292.88      293.20     62.82 o 
   5   5   8       48.55       62.34     44.13 o 
 -12   6   8      254.58      111.47     70.68 o 
 -11   6   8      352.19      265.89     74.17 o 
 -10   6   8     1444.41     1217.80    214.48 o 
  -9   6   8     1789.85     1671.17    172.59 o 
  -8   6   8      488.73      515.13     60.99 o 
  -7   6   8       96.58       56.76     93.81 o 
  -6   6   8       10.03       93.12    104.57 o 
  -5   6   8     1233.86     1101.57    198.22 o 
  -4   6   8      165.71      145.49     85.00 o 
  -3   6   8     1980.97     1988.25    156.27 o 
  -2   6   8     1612.50     1677.03    149.30 o 
  -1   6   8     1375.80     1301.49    173.11 o 
   0   6   8       82.89       94.15     28.83 o 
   1   6   8      156.58      169.03     41.50 o 
   2   6   8      315.49      381.16     63.57 o 
   3   6   8      198.45      285.75     65.93 o 
   4   6   8      912.67      947.82    127.80 o 
   5   6   8      260.12      285.93     66.43 o 
 -12   7   8      266.77       83.04     69.11 o 
 -11   7   8       57.34      183.93    100.06 o 
 -10   7   8        3.54       -6.65     53.69 o 
  -9   7   8       11.86       21.07     95.52 o 
  -8   7   8      778.70      766.27    114.30 o 
  -7   7   8      404.76      421.91     71.20 o 
  -6   7   8       48.66       25.21     67.79 o 
  -5   7   8      432.45      404.85    135.11 o 
  -4   7   8       42.89      104.72     91.99 o 
  -3   7   8       54.77       48.25     54.63 o 
  -2   7   8       78.66      132.45     62.55 o 
  -1   7   8      479.26      546.41    118.59 o 
   0   7   8     3551.08     3419.30    122.89 o 
   1   7   8     1849.79     1711.44     95.26 o 
   2   7   8      261.09      289.60     60.87 o 
   3   7   8       98.06       85.10     46.98 o 
   4   7   8       29.93      129.13     49.51 o 
   5   7   8       84.16       88.67     46.18 o 
 -12   8   8      333.95      256.63     71.15 o 
 -11   8   8     1044.36      752.54    305.41 o 
 -10   8   8     1776.08     1260.15    478.20 o 
  -9   8   8     3243.58     3782.69    268.49 o 
  -8   8   8      238.00      318.35     54.68 o 
  -7   8   8       12.98       64.04     47.80 o 
  -6   8   8      419.00      472.82    158.16 o 
  -5   8   8     2458.57     2843.91    322.32 o 
  -4   8   8    12694.09    14146.24   1188.12 o 
  -3   8   8     7818.84     9538.49    492.04 o 
  -2   8   8     3742.72     3814.75    296.36 o 
  -1   8   8     1457.96     1520.80    123.41 o 
   0   8   8      247.49      237.16     41.19 o 
   1   8   8      495.53      599.51     88.67 o 
   2   8   8     1816.73     1840.16    120.24 o 
   3   8   8     2754.48     2763.80    140.39 o 
   4   8   8     1711.99     1999.08    128.22 o 
   5   8   8       63.14       61.26     43.53 o 
 -12   9   8      485.22      258.69    173.10 o 
 -11   9   8      589.55      526.77    130.59 o 
 -10   9   8        1.36       74.11     51.78 o 
  -9   9   8     2713.70     2925.82    235.58 o 
  -8   9   8     2389.91     2450.61    194.32 o 
  -7   9   8     7590.71     6293.82    343.80 o 
  -6   9   8     7197.03     7190.35    573.97 o 
  -5   9   8     5354.40     5534.96    463.33 o 
  -4   9   8      610.82      673.92    105.75 o 
  -3   9   8       35.35       91.51     80.01 o 
  -2   9   8     1661.18     1738.17    207.62 o 
  -1   9   8     3247.18     3519.82    150.37 o 
   0   9   8     6159.45     6012.67    168.52 o 
   1   9   8     2355.10     2245.93    126.14 o 
   2   9   8     4138.11     4259.43    177.87 o 
   3   9   8      253.01      304.87     67.73 o 
   4   9   8       88.88      180.31     75.57 o 
   5   9   8       78.04       59.91     38.95 o 
 -12  10   8       57.84       35.45     65.45 o 
 -11  10   8      372.54      423.65    128.58 o 
 -10  10   8     1368.73     1021.07    317.24 o 
  -9  10   8     3413.66     4041.66    352.94 o 
  -8  10   8      220.63      141.78     59.19 o 
  -7  10   8       80.08       27.46     57.28 o 
  -6  10   8      520.88      548.14    181.92 o 
  -5  10   8     5897.72     6342.12    504.18 o 
  -4  10   8     1317.68     1505.08    202.07 o 
  -3  10   8     3741.67     4185.72    348.54 o 
  -2  10   8     3795.28     4263.28    326.05 o 
  -1  10   8      221.48      236.70     58.98 o 
   0  10   8       11.33       33.38     38.98 o 
   1  10   8       13.28       86.38     43.49 o 
   2  10   8      382.47      404.95     75.55 o 
   3  10   8     1069.46     1170.35    109.73 o 
   4  10   8     1542.54     1877.77    164.24 o 
 -12  11   8       34.45      -41.12     41.12 o 
 -11  11   8       36.22       60.98     94.50 o 
 -10  11   8       41.20      -11.94     52.74 o 
  -9  11   8       28.36      180.86     63.79 o 
  -8  11   8        3.65       13.00     78.60 o 
  -7  11   8       70.18      -46.56     77.19 o 
  -6  11   8        1.67      -16.07     83.63 o 
  -5  11   8      121.73      141.74     92.46 o 
  -4  11   8        1.77       43.93     46.86 o 
  -3  11   8        8.56       16.35     64.65 o 
  -2  11   8       28.01      190.91     91.00 o 
  -1  11   8      461.38      512.72     79.00 o 
   0  11   8       10.58       -3.67     36.77 o 
   1  11   8      498.61      469.90    113.03 o 
   2  11   8        2.79       14.04     46.41 o 
   3  11   8       71.13       85.46     68.30 o 
   4  11   8       29.31       81.59     67.92 o 
 -12  12   8      274.49      191.56    106.05 o 
 -11  12   8     1156.28     1101.70    172.18 o 
 -10  12   8      806.82      806.70    161.39 o 
  -9  12   8     1513.94     1868.65    313.66 o 
  -8  12   8     1721.69     1631.77    208.90 o 
  -7  12   8       57.35       75.66     70.07 o 
  -6  12   8       58.34       30.77     57.32 o 
  -5  12   8      735.59      742.45     68.05 o 
  -4  12   8      394.73      407.92     59.53 o 
  -3  12   8     3313.30     3788.37    335.13 o 
  -2  12   8     7653.87     7664.85    244.89 o 
  -1  12   8     3830.30     3766.77    153.68 o 
   0  12   8       92.31      118.01     46.59 o 
   1  12   8      169.83      138.47     78.10 o 
   2  12   8      464.43      423.54    105.19 o 
   3  12   8      606.29      611.95    111.50 o 
   4  12   8      320.16      515.00     89.79 o 
 -12  13   8      748.07      772.58    130.12 o 
 -11  13   8      458.70      441.56    121.91 o 
 -10  13   8       12.85       38.27     49.61 o 
  -9  13   8     4143.35     4590.38    650.94 o 
  -8  13   8     1130.53     1236.57    190.69 o 
  -7  13   8     4572.40     4200.50    314.09 o 
  -6  13   8     6443.56     6381.28    432.34 o 
  -5  13   8     8820.60     9518.48    510.16 o 
  -4  13   8     1631.69     1647.80    101.99 o 
  -3  13   8       91.20      103.31     75.41 o 
  -2  13   8      151.70      177.09     71.46 o 
  -1  13   8     7358.96     7344.67    214.11 o 
   0  13   8     9141.67     9164.15    285.69 o 
   1  13   8     2276.50     2657.67    226.90 o 
   2  13   8      887.88      933.05    140.40 o 
   3  13   8      235.36      311.65     91.14 o 
   4  13   8        8.51       34.24     47.66 o 
 -11  14   8      618.44      624.85    131.60 o 
 -10  14   8     1658.20     2185.80    474.04 o 
  -9  14   8     4702.31     5449.18    531.76 o 
  -8  14   8     1619.56     1291.72    198.68 o 
  -7  14   8      418.78      359.15    123.03 o 
  -6  14   8      454.05      508.84     72.99 o 
  -5  14   8     7167.15     7582.04    259.20 o 
  -4  14   8     2777.70     2664.94    158.24 o 
  -3  14   8     8802.12     9192.03    462.85 o 
  -2  14   8     5073.12     5441.52    230.98 o 
  -1  14   8      908.59      920.56     99.74 o 
   0  14   8      125.98      110.70     53.47 o 
   1  14   8      170.00      133.31     80.14 o 
   2  14   8      448.95      543.44    110.65 o 
   3  14   8     1089.79     1242.58    140.31 o 
   4  14   8      707.85      726.62     93.67 o 
 -11  15   8       42.15       24.96     43.30 o 
 -10  15   8       66.01       96.20     78.81 o 
  -9  15   8      173.72      282.25     63.01 o 
  -8  15   8      159.32       61.35     78.43 o 
  -7  15   8     1078.06     1204.10    130.60 o 
  -6  15   8     1446.94     1471.07    122.37 o 
  -5  15   8      812.50      730.40     90.31 o 
  -4  15   8       15.25       41.17     28.08 o 
  -3  15   8      329.70      425.54    116.35 o 
  -2  15   8     2001.88     2080.10    178.84 o 
  -1  15   8     2233.74     2164.37    142.98 o 
   0  15   8       47.94       68.36     41.27 o 
   1  15   8       92.22      238.53     91.11 o 
   2  15   8      372.49      349.90     97.62 o 
   3  15   8      190.20      209.15     71.69 o 
   4  15   8        2.39       87.49     46.14 o 
 -11  16   8      381.17      502.20    120.12 o 
 -10  16   8       35.81      117.49     49.54 o 
  -9  16   8       32.65       88.12     74.71 o 
  -8  16   8      267.06      237.53    108.87 o 
  -7  16   8       11.25        6.95     37.55 o 
  -6  16   8       63.17      144.15     49.72 o 
  -5  16   8      141.49      165.99     54.18 o 
  -4  16   8      203.22      222.74     43.12 o 
  -3  16   8     1171.92     1135.85    173.60 o 
  -2  16   8     2953.03     2870.04    172.40 o 
  -1  16   8      557.73      521.66     81.10 o 
   0  16   8       11.19       43.70     42.28 o 
   1  16   8      133.13      150.37     83.73 o 
   2  16   8      408.91      311.46     87.38 o 
   3  16   8       47.64       16.25     22.27 o 
 -11  17   8      462.10      504.60    107.67 o 
 -10  17   8       43.46       76.98     47.05 o 
  -9  17   8     1771.51     1955.37    130.12 o 
  -8  17   8     1959.16     2042.96    147.57 o 
  -7  17   8     2599.14     2730.21    205.78 o 
  -6  17   8     4120.20     4325.71    270.21 o 
  -5  17   8     2752.76     2789.74    169.21 o 
  -4  17   8     1671.39     1682.74     97.23 o 
  -3  17   8      100.28      174.15     95.55 o 
  -2  17   8     1418.00     1440.10    122.55 o 
  -1  17   8     4831.27     4548.66    204.78 o 
   0  17   8     4530.66     4098.95    187.89 o 
   1  17   8     2216.97     2245.58    202.40 o 
   2  17   8      832.06      900.77    121.14 o 
   3  17   8       33.63       33.16     22.33 o 
 -10  18   8     2448.74     3227.68    474.54 o 
  -9  18   8     2631.14     3204.44    271.58 o 
  -8  18   8     1553.96     1754.64    130.77 o 
  -7  18   8      336.80      316.21     83.25 o 
  -6  18   8      503.73      391.41     92.30 o 
  -5  18   8     3043.49     3158.86    179.20 o 
  -4  18   8     5160.41     5064.81    206.38 o 
  -3  18   8     7727.40     7810.37    412.46 o 
  -2  18   8     5512.49     5363.08    227.24 o 
  -1  18   8      725.12      702.57     85.73 o 
   0  18   8       11.63       56.84     47.30 o 
   1  18   8      105.77      170.40     79.66 o 
   2  18   8      676.57      708.24    101.30 o 
   3  18   8     1171.83     1170.86    111.61 o 
 -10  19   8        4.91      122.43     52.60 o 
  -9  19   8       25.51       -5.33     50.02 o 
  -8  19   8      379.99      421.86     83.07 o 
  -7  19   8     2006.78     2242.67    193.23 o 
  -6  19   8     3104.92     3047.31    232.35 o 
  -5  19   8     1706.12     1838.51    142.02 o 
  -4  19   8     1266.60     1207.74    178.03 o 
  -3  19   8       18.08       30.36     71.70 o 
  -2  19   8      998.48      866.44     95.87 o 
  -1  19   8      995.40      877.26     91.98 o 
   0  19   8      844.69      950.10     90.07 o 
   1  19   8      377.28      556.36     99.35 o 
   2  19   8      195.88      213.89     65.29 o 
   3  19   8      120.67       83.55     40.94 o 
 -10  20   8       20.64       48.83     45.87 o 
  -9  20   8       39.45      116.87     58.76 o 
  -8  20   8        0.14        4.34     37.71 o 
  -7  20   8      199.05      188.14     70.88 o 
  -6  20   8        4.09       31.16     49.31 o 
  -5  20   8       64.61       85.59     50.09 o 
  -4  20   8       96.56      187.06     90.13 o 
  -3  20   8       18.21      133.35     81.30 o 
  -2  20   8        6.57      -11.92     79.84 o 
  -1  20   8       93.25      113.10     40.04 o 
   0  20   8        4.49       98.15     43.11 o 
   1  20   8        1.30       83.44     60.84 o 
   2  20   8       60.54       23.71     44.03 o 
  -9  21   8      492.05      487.70     77.42 o 
  -8  21   8      775.37      773.10     70.41 o 
  -7  21   8      614.71      664.36    108.65 o 
  -6  21   8      773.55      814.17    133.59 o 
  -5  21   8      808.76      770.79     70.82 o 
  -4  21   8      630.71      668.09    131.79 o 
  -3  21   8       80.40      173.71     89.16 o 
  -2  21   8     1372.40     1204.14    179.68 o 
  -1  21   8     1181.21     1169.40     77.76 o 
   0  21   8     1012.52      971.26     84.28 o 
   1  21   8      765.65      756.33    102.17 o 
   2  21   8      186.24      192.24     55.61 o 
  -9  22   8     1161.48     1413.13    111.26 o 
  -8  22   8      636.98      715.40     67.86 o 
  -7  22   8      123.37      112.10     52.46 o 
  -6  22   8       66.68       79.81     62.64 o 
  -5  22   8      834.50      783.78     69.51 o 
  -4  22   8     2355.27     2540.98    233.11 o 
  -3  22   8     3786.99     3778.64    273.18 o 
  -2  22   8     3704.01     3454.11    168.58 o 
  -1  22   8     1030.41     1066.01     90.76 o 
   0  22   8      120.83      129.99     85.03 o 
   1  22   8      166.28      109.10     45.46 o 
   2  22   8      822.39      817.37     84.02 o 
  -9  23   8       95.20      113.03     41.80 o 
  -8  23   8      296.77      324.99     46.13 o 
  -7  23   8     1411.88     1516.18     97.01 o 
  -6  23   8     2476.75     2388.71    126.92 o 
  -5  23   8     1906.72     1860.42    113.61 o 
  -4  23   8      897.83      953.71    142.93 o 
  -3  23   8       34.35      -30.67    128.62 o 
  -2  23   8      978.64      946.27    121.19 o 
  -1  23   8     1347.22     1207.70     91.24 o 
   0  23   8     1178.19     1212.30     81.65 o 
   1  23   8     1157.44     1105.65    103.04 o 
  -8  24   8      208.63      170.68     33.02 o 
  -7  24   8        1.44       11.38     27.90 o 
  -6  24   8      270.47      229.90     46.34 o 
  -5  24   8        8.67       -7.85     30.95 o 
  -4  24   8       18.39        1.38     55.97 o 
  -3  24   8      710.68      682.54     74.38 o 
  -2  24   8      191.09      190.06     48.29 o 
  -1  24   8       86.66       83.00     37.81 o 
   0  24   8       32.64       24.25     37.12 o 
   1  24   8        5.70       56.32     32.45 o 
  -8  25   8      207.04      257.30     50.63 o 
  -7  25   8      368.70      342.70     62.69 o 
  -6  25   8      729.70      695.05     81.84 o 
  -5  25   8      441.55      411.69     83.63 o 
  -4  25   8       61.16      -27.69    124.35 o 
  -3  25   8       45.14      -17.40     67.92 o 
  -2  25   8       61.64       40.44     30.62 o 
  -1  25   8      263.19      224.55     40.75 o 
   0  25   8      289.84      300.83     38.55 o 
  -7  26   8       43.19       30.99     34.07 o 
  -6  26   8      277.98      233.33     50.62 o 
  -5  26   8      952.85     1086.47    121.79 o 
  -4  26   8     1622.78     1534.10     96.54 o 
  -3  26   8     1771.42     1628.16     97.89 o 
  -2  26   8     1178.56     1128.71     79.40 o 
  -1  26   8      337.93      341.34     54.00 o 
  -5  27   8     1101.68     1206.89    113.32 o 
  -4  27   8      313.07      436.56     77.24 o 
  -3  27   8       23.36       90.69     48.81 o 
  -2  27   8      280.64      312.05     79.93 o 
  -3  28   8      679.70      819.61     85.63 o 
 -13   1   9      586.26      424.61     48.65 o 
 -12   1   9      966.74      802.34     76.44 o 
 -11   1   9       11.37      103.11     71.31 o 
 -10   1   9       40.90       35.73     90.44 o 
  -9   1   9     1745.78     1766.77    252.45 o 
  -8   1   9     4495.42     4470.79    225.89 o 
  -7   1   9     3263.97     2297.04    275.08 o 
  -6   1   9      259.10      219.52    106.97 o 
  -5   1   9     1351.43      967.42    152.17 o 
  -4   1   9     3176.07     3492.64    234.42 o 
  -3   1   9      996.64     1087.96    105.22 o 
  -2   1   9      443.76      436.12     98.80 o 
  -1   1   9     2274.78     2010.23     79.19 o 
   0   1   9     2845.73     2746.20     93.70 o 
   1   1   9      998.31      976.66     63.71 o 
   2   1   9      262.39      254.47     56.14 o 
   3   1   9        5.39      -36.70     52.38 o 
   4   1   9       52.02      -49.76     49.76 o 
 -13   2   9      243.75      179.91     36.97 o 
 -12   2   9      778.15      725.69     72.77 o 
 -11   2   9     3589.91     3673.36    239.98 o 
 -10   2   9     7599.95     5670.22    537.00 o 
  -9   2   9     6841.47     7551.35    700.73 o 
  -8   2   9     1522.37     1652.21    141.61 o 
  -7   2   9      276.97       38.16    129.80 o 
  -6   2   9     2917.90     2082.89    245.48 o 
  -5   2   9     6227.12     5129.52    342.14 o 
  -4   2   9    15085.19    14974.97    482.45 o 
  -3   2   9     4263.81     3774.73    223.37 o 
  -2   2   9      534.63      473.73     71.59 o 
  -1   2   9     4043.72     3656.05    117.44 o 
   0   2   9       94.51       86.07     31.83 o 
   1   2   9      862.97      794.02     56.11 o 
   2   2   9     1739.37     1842.95    122.40 o 
   3   2   9     1615.96     1832.32    147.48 o 
   4   2   9      981.79      982.24     87.72 o 
 -13   3   9     1327.20     1062.96    195.06 o 
 -12   3   9     1585.11     1295.91     90.85 o 
 -11   3   9       47.93      123.85     65.92 o 
 -10   3   9      146.75      182.00     75.74 o 
  -9   3   9     5655.70     6555.67    637.72 o 
  -8   3   9    12523.04    14297.61   1470.03 o 
  -7   3   9     6698.57     6963.44    346.06 o 
  -6   3   9     1288.35      999.07    229.40 o 
  -5   3   9     2614.73     2161.19    299.08 o 
  -4   3   9      306.70      326.27     64.41 o 
  -3   3   9       28.25       57.21     45.39 o 
  -2   3   9     3063.56     3147.11    182.85 o 
  -1   3   9     2080.32     1967.36     83.51 o 
   0   3   9     5049.36     4758.45    122.92 o 
   1   3   9     3000.11     2769.43    118.77 o 
   2   3   9      549.83      553.77     84.86 o 
   3   3   9       62.95       36.65     56.42 o 
   4   3   9       74.72       36.37     40.08 o 
 -13   4   9        5.84        0.95     35.63 o 
 -12   4   9       61.53       51.41     45.05 o 
 -11   4   9      414.33      363.94     68.82 o 
 -10   4   9      349.88      305.65     81.79 o 
  -9   4   9       29.15     -173.11    178.50 o 
  -8   4   9       52.68       77.63     72.67 o 
  -7   4   9       68.00       68.58     40.44 o 
  -6   4   9     1895.66     1772.32    289.14 o 
  -5   4   9      105.71       -1.54     77.80 o 
  -4   4   9     1555.50     1576.36    152.53 o 
  -3   4   9      279.99      273.36     80.88 o 
  -2   4   9       86.61       96.59     47.56 o 
  -1   4   9     2034.81     1903.74     77.81 o 
   0   4   9      461.50      453.96     51.59 o 
   1   4   9       87.05       29.06     37.45 o 
   2   4   9      105.62      138.75     50.16 o 
   3   4   9       46.00       30.06    135.45 o 
   4   4   9       15.93      -25.33     55.26 o 
 -13   5   9      339.12      132.30     58.01 o 
 -12   5   9      156.21      132.54     56.66 o 
 -11   5   9        8.52       11.81     56.30 o 
 -10   5   9      488.11      389.59    171.66 o 
  -9   5   9     2393.60     2844.22    172.53 o 
  -8   5   9      567.54      606.47     87.83 o 
  -7   5   9      500.31      564.10     81.23 o 
  -6   5   9     1413.08     1111.13    233.70 o 
  -5   5   9      509.18      400.81    137.08 o 
  -4   5   9      334.51      458.04    123.73 o 
  -3   5   9      970.00      985.03    119.34 o 
  -2   5   9       53.40      122.94     43.31 o 
  -1   5   9     4405.72     4100.84    165.94 o 
   0   5   9     2043.28     1904.34    113.29 o 
   1   5   9       93.08       92.17     39.00 o 
   2   5   9       73.66       67.54     51.78 o 
   3   5   9       10.08       52.54    122.59 o 
   4   5   9        5.45       91.89     59.59 o 
 -13   6   9      123.32      118.40     53.35 o 
 -12   6   9      484.94      344.69     69.78 o 
 -11   6   9     1689.75     1197.47    430.26 o 
 -10   6   9     1837.56     2002.96    268.30 o 
  -9   6   9      627.47      687.14     90.57 o 
  -8   6   9      308.32      332.36     68.32 o 
  -7   6   9      324.86      337.89     68.74 o 
  -6   6   9     2723.99     2869.91    357.06 o 
  -5   6   9    11835.57    10180.77    614.26 o 
  -4   6   9     8280.23     9266.47    508.09 o 
  -3   6   9     6845.29     7074.44    318.48 o 
  -2   6   9     4673.01     4609.44    190.16 o 
  -1   6   9     2650.24     2519.48    118.64 o 
   0   6   9      141.59      190.41     49.16 o 
   1   6   9      361.27      370.14     59.42 o 
   2   6   9      648.92      619.23     89.66 o 
   3   6   9      907.53      896.75    100.67 o 
   4   6   9     1457.18     1609.34    143.68 o 
 -12   7   9      718.44      553.45    150.40 o 
 -11   7   9      302.52      291.11     76.24 o 
 -10   7   9       35.35       72.57     57.02 o 
  -9   7   9     3220.01     3229.89    225.45 o 
  -8   7   9     6681.74     7429.79    519.87 o 
  -7   7   9     6926.45     7029.18    279.15 o 
  -6   7   9     5077.14     4904.36    218.08 o 
  -5   7   9     2625.21     2496.67    308.69 o 
  -4   7   9     1599.01     1823.41    231.38 o 
  -3   7   9      234.02      295.66     98.75 o 
  -2   7   9     1101.77     1317.27    118.10 o 
  -1   7   9     5230.59     5177.52    168.46 o 
   0   7   9    14446.99    14264.32    454.55 o 
   1   7   9     6306.13     6052.12    279.14 o 
   2   7   9      286.09      277.10     77.48 o 
   3   7   9        9.47       73.32     74.07 o 
   4   7   9       60.64       53.12     50.36 o 
 -12   8   9      389.52      324.24    118.81 o 
 -11   8   9      650.15      444.53    121.60 o 
 -10   8   9     1816.95     1408.99    474.33 o 
  -9   8   9      427.68      373.49     63.49 o 
  -8   8   9     2410.38     2556.39    158.46 o 
  -7   8   9        3.81       34.66     49.28 o 
  -6   8   9     1607.32     1581.83    121.11 o 
  -5   8   9     4771.77     4215.21    398.34 o 
  -4   8   9     2289.17     2932.54    299.34 o 
  -3   8   9     1644.51     1641.38    209.75 o 
  -2   8   9     1046.11     1035.92     81.88 o 
  -1   8   9     1269.42     1204.89     88.93 o 
   0   8   9      319.28      426.22     67.85 o 
   1   8   9      479.39      558.69    145.32 o 
   2   8   9     1067.21     1065.61    121.72 o 
   3   8   9      748.85     1002.13    142.35 o 
   4   8   9      583.16      682.15     94.87 o 
 -12   9   9        6.25        7.28     73.87 o 
 -11   9   9       22.57       23.50     46.58 o 
 -10   9   9      235.53      127.76     60.97 o 
  -9   9   9       54.53       86.88     48.38 o 
  -8   9   9       64.91      137.20     70.88 o 
  -7   9   9      327.46      347.01     78.20 o 
  -6   9   9       31.15       28.74     50.75 o 
  -5   9   9     1224.42     1285.07     93.19 o 
  -4   9   9      106.37      158.04     85.67 o 
  -3   9   9      462.33      444.36     71.94 o 
  -2   9   9       27.06       94.97     44.16 o 
  -1   9   9     2896.73     2523.83    122.98 o 
   0   9   9     2458.50     2260.58    127.40 o 
   1   9   9      141.11      153.88     57.38 o 
   2   9   9       16.97       19.26     72.26 o 
   3   9   9        0.05      129.70     79.32 o 
   4   9   9        2.21      108.32     51.67 o 
 -12  10   9      258.00       93.96     82.70 o 
 -11  10   9      918.81      570.65    191.31 o 
 -10  10   9      863.34     1209.12    208.58 o 
  -9  10   9     5109.86     5801.64   1074.38 o 
  -8  10   9      927.45     1046.08    127.25 o 
  -7  10   9      394.55      517.20     96.81 o 
  -6  10   9      430.36      426.84     79.52 o 
  -5  10   9     1294.49     1351.79    123.17 o 
  -4  10   9     2445.56     2170.87    246.60 o 
  -3  10   9     7795.19     7794.97    350.90 o 
  -2  10   9     8057.41     8054.65    257.48 o 
  -1  10   9     1255.69     1212.43    114.77 o 
   0  10   9       58.27       50.10     39.49 o 
   1  10   9      833.29      908.19    149.99 o 
   2  10   9      991.78      945.66    144.01 o 
   3  10   9      869.73     1104.02    133.12 o 
   4  10   9      245.89      309.64     64.77 o 
 -12  11   9      436.17      186.73     92.28 o 
 -11  11   9       77.88       71.17     72.83 o 
 -10  11   9      568.02      663.40     89.39 o 
  -9  11   9     5175.24     5562.35    481.84 o 
  -8  11   9      977.28     1049.42    213.82 o 
  -7  11   9     3851.68     4071.98    234.74 o 
  -6  11   9     4786.20     4784.23    236.04 o 
  -5  11   9     5422.64     5015.18    201.30 o 
  -4  11   9      244.28      176.53     53.02 o 
  -3  11   9      223.22      199.93     77.54 o 
  -2  11   9     2130.54     2267.01    141.46 o 
  -1  11   9     4107.71     4100.46    201.76 o 
   0  11   9     4319.40     4199.18    195.36 o 
   1  11   9     1918.54     2051.54    202.24 o 
   2  11   9      621.79      674.93    122.12 o 
   3  11   9       23.91       70.59     72.89 o 
 -12  12   9      348.39      166.60    134.27 o 
 -11  12   9     1401.92     1379.70    182.22 o 
 -10  12   9     1544.03     2046.22    384.13 o 
  -9  12   9     2622.91     3173.38    347.24 o 
  -8  12   9     1894.54     2051.49    405.84 o 
  -7  12   9       40.77       76.32     65.23 o 
  -6  12   9     1033.18     1042.92    100.14 o 
  -5  12   9     3132.81     2900.04    295.27 o 
  -4  12   9     3864.48     3196.23    175.04 o 
  -2  12   9      290.42      293.58     63.24 o 
  -1  12   9     1042.76     1018.86    135.36 o 
   0  12   9      307.40      307.74     64.62 o 
   1  12   9      171.94      243.66    100.72 o 
   2  12   9      496.71      487.22    104.22 o 
   3  12   9      925.01     1036.02    121.05 o 
 -12  13   9       30.45       19.76     65.67 o 
 -11  13   9        7.67       -9.68     72.30 o 
 -10  13   9       20.22       23.81     49.23 o 
  -9  13   9     1025.72     1297.37    194.81 o 
  -8  13   9       20.04       64.22     52.18 o 
  -7  13   9      617.66      640.59    107.74 o 
  -6  13   9     2455.83     2409.98    114.00 o 
  -5  13   9      476.43      431.07     53.61 o 
  -4  13   9      760.36      630.99     75.91 o 
  -3  13   9     1880.31     1876.20    222.42 o 
  -2  13   9     1664.30     1751.26    108.22 o 
  -1  13   9      192.51      175.77     53.25 o 
   0  13   9       15.74       49.34     39.88 o 
   1  13   9       93.07       94.80     72.81 o 
   2  13   9       28.77       60.96     68.45 o 
   3  13   9       53.47       53.59     49.82 o 
 -11  14   9      466.12      452.26    115.58 o 
 -10  14   9      447.15      532.67    128.38 o 
  -9  14   9      416.80      443.50     85.44 o 
  -8  14   9       94.69      164.17     61.99 o 
  -7  14   9        9.35       27.87     51.92 o 
  -6  14   9      173.01      172.12     43.92 o 
  -5  14   9      108.25      156.59     40.28 o 
  -4  14   9     2429.67     2297.34    186.29 o 
  -3  14   9     3350.00     3299.33    180.56 o 
  -2  14   9      222.12      265.61     54.12 o 
  -1  14   9      234.55      232.64     59.72 o 
   0  14   9       14.38       16.39     40.25 o 
   1  14   9       92.82      119.95     79.04 o 
   2  14   9      354.51      351.92     90.46 o 
   3  14   9      294.59      307.55     70.17 o 
 -11  15   9       45.60       87.83     73.41 o 
 -10  15   9      221.38      282.85     61.72 o 
  -9  15   9      997.81     1072.93    144.62 o 
  -8  15   9     2083.38     2263.61    290.29 o 
  -7  15   9     3482.08     3739.73    188.16 o 
  -6  15   9     5201.13     5309.02    172.17 o 
  -5  15   9     3660.60     3660.61    263.24 o 
  -4  15   9     2128.25     2042.22    125.79 o 
  -3  15   9      365.89      334.94     76.25 o 
  -2  15   9     4152.10     3966.73    195.61 o 
  -1  15   9     3542.41     3406.85    174.93 o 
   0  15   9     2115.41     2111.16    135.72 o 
   1  15   9     2547.82     2754.06    215.31 o 
   2  15   9      545.75      585.97    101.43 o 
   3  15   9        8.04      -10.96     38.64 o 
 -11  16   9      488.09      532.59    115.20 o 
 -10  16   9     1879.08     2274.47    213.41 o 
  -9  16   9      796.30      846.25     92.83 o 
  -8  16   9      716.14      768.25    122.70 o 
  -7  16   9       10.93        0.22     36.89 o 
  -6  16   9     1589.60     1478.27     94.88 o 
  -5  16   9     4348.96     3992.61    307.90 o 
  -4  16   9     5928.73     6145.16    384.83 o 
  -3  16   9     4735.74     4835.70    215.61 o 
  -2  16   9     2431.89     2400.81    150.14 o 
  -1  16   9     2229.43     2151.26    161.63 o 
   0  16   9       99.70      115.03     46.68 o 
   1  16   9      190.04      219.26     83.87 o 
   2  16   9      681.94      805.28    109.53 o 
   3  16   9     1318.91     1480.80    115.89 o 
 -10  17   9       72.43      112.46     47.50 o 
  -9  17   9       55.29       90.20     52.04 o 
  -8  17   9      598.89      870.58    100.00 o 
  -7  17   9      764.86      780.08     83.25 o 
  -6  17   9     1372.49     1337.00     92.45 o 
  -5  17   9      220.87      206.59     58.80 o 
  -4  17   9       10.66       83.33     89.37 o 
  -3  17   9      254.24      191.21     51.32 o 
  -2  17   9      174.90      179.91     53.87 o 
  -1  17   9      422.30      443.90     70.90 o 
   0  17   9      374.26      402.20     78.38 o 
   1  17   9      556.23      528.63    102.31 o 
   2  17   9       80.61      141.56     56.47 o 
 -10  18   9       32.65       51.39     45.45 o 
  -9  18   9      163.19      153.75     62.92 o 
  -8  18   9       19.14        4.58     56.50 o 
  -7  18   9      106.06      139.72     44.06 o 
  -6  18   9      177.24      176.95     45.93 o 
  -5  18   9       49.76       39.35     40.59 o 
  -4  18   9      139.36      120.16     78.41 o 
  -3  18   9      337.96      262.59     59.49 o 
  -2  18   9      318.54      318.56     62.66 o 
  -1  18   9        5.69       29.51     41.68 o 
   0  18   9       32.50       62.67     38.11 o 
   1  18   9        4.93       -6.98     49.17 o 
   2  18   9      162.20      128.85     49.20 o 
 -10  19   9      249.97      243.25     63.53 o 
  -9  19   9      652.87      707.56     97.33 o 
  -8  19   9     1719.82     1758.51    110.44 o 
  -7  19   9     2499.36     2723.14    145.22 o 
  -6  19   9     1606.32     1531.90     96.51 o 
  -5  19   9      905.40      905.01    100.67 o 
  -4  19   9       42.09       17.75     55.32 o 
  -3  19   9      212.99      218.51     59.16 o 
  -2  19   9      852.98      744.24     85.75 o 
  -1  19   9     1240.89     1141.93     96.64 o 
   0  19   9     1713.49     1546.59    101.47 o 
   1  19   9      726.83      600.18     89.49 o 
   2  19   9      106.88       35.62     37.11 o 
 -10  20   9     1580.41     2195.28    134.90 o 
  -9  20   9     1169.09     1448.12    125.73 o 
  -8  20   9      458.82      568.40     64.97 o 
  -7  20   9        0.08       16.14     35.50 o 
  -6  20   9     1541.66     1446.18     92.15 o 
  -5  20   9     2274.20     2223.62    134.59 o 
  -4  20   9     4603.23     4713.39    317.38 o 
  -3  20   9     4094.49     4018.18    184.15 o 
  -2  20   9      472.75      462.86     69.26 o 
  -1  20   9      263.81      336.54     58.03 o 
   0  20   9        5.80       33.98     31.68 o 
   1  20   9      235.88      255.20     63.19 o 
  -9  21   9      106.06      165.45     52.55 o 
  -8  21   9      604.30      620.38     64.85 o 
  -7  21   9     2610.78     2625.98    133.87 o 
  -6  21   9     2171.31     2211.76    127.27 o 
  -5  21   9     1928.09     1829.00    117.41 o 
  -4  21   9      231.03      264.15     90.14 o 
  -3  21   9       13.25       17.48     41.18 o 
  -2  21   9      112.96       97.51     46.08 o 
  -1  21   9      329.55      325.97     53.45 o 
   0  21   9      522.83      501.21     55.08 o 
   1  21   9      442.00      453.09     70.17 o 
  -9  22   9        5.20      -30.69     36.54 o 
  -8  22   9        2.85       24.97     40.61 o 
  -7  22   9       24.30       23.25     45.82 o 
  -6  22   9     1077.25     1000.15     84.58 o 
  -5  22   9      233.45      228.61     80.41 o 
  -4  22   9      135.56      171.61     76.63 o 
  -3  22   9      792.09      825.37     82.98 o 
  -2  22   9       52.86       77.89     38.20 o 
  -1  22   9        8.10       44.09     31.88 o 
   0  22   9        0.50      -12.55     23.64 o 
   1  22   9        0.71       -1.97     30.05 o 
  -9  23   9      220.03      247.33     51.44 o 
  -8  23   9      726.92      770.68     87.80 o 
  -7  23   9      220.83      334.65     72.53 o 
  -6  23   9      537.27      485.75     80.99 o 
  -5  23   9       56.23        4.44     48.09 o 
  -4  23   9       39.46       67.34     60.79 o 
  -3  23   9      220.90      179.87     53.91 o 
  -2  23   9     1164.94     1010.38     82.40 o 
  -1  23   9      476.42      421.95     52.64 o 
   0  23   9      312.47      234.61     34.91 o 
  -8  24   9      588.00      621.70     73.18 o 
  -7  24   9       85.36      147.83     54.54 o 
  -6  24   9      178.34      178.40     56.33 o 
  -5  24   9     1248.96     1192.53    135.14 o 
  -4  24   9     1909.06     1893.96    166.70 o 
  -3  24   9     1161.63     1088.16     83.14 o 
  -2  24   9     1926.05     1827.46     98.81 o 
  -1  24   9      251.13      237.08     52.03 o 
  -7  25   9     1752.15     1811.44    115.70 o 
  -6  25   9     1977.22     2068.85    125.08 o 
  -5  25   9      650.14      554.58     87.58 o 
  -4  25   9      224.80      213.25     60.90 o 
  -3  25   9      990.74      918.92     71.91 o 
  -2  25   9     1043.00      937.85     67.95 o 
  -1  25   9     1545.19     1409.22     72.02 o 
  -5  26   9      180.02      258.74     61.94 o 
  -4  26   9      420.66      365.81     68.02 o 
  -3  26   9      348.94      338.08     44.11 o 
  -2  26   9      402.58      377.93     57.89 o 
  -4  27   9        2.97       50.49     36.63 o 
 -13   0  10      333.90      404.55    107.68 o 
 -12   0  10     1277.63     1258.84    225.00 o 
 -11   0  10     1963.09     1932.97    321.76 o 
 -10   0  10     3625.28     3786.91    509.79 o 
  -9   0  10     3097.92     4067.01    608.05 o 
  -8   0  10     1954.86     2287.13    175.30 o 
  -7   0  10      158.50      164.52     57.88 o 
  -6   0  10     5520.45     5602.28    856.87 o 
  -5   0  10     5492.85     4426.50    477.77 o 
  -4   0  10     3544.79     3382.71    386.79 o 
  -3   0  10     1153.80      946.31    108.10 o 
  -2   0  10     3934.76     3835.72    233.13 o 
  -1   0  10      951.19      934.56     90.73 o 
   0   0  10      129.69      127.16     53.10 o 
   1   0  10     1094.44     1031.78    100.05 o 
   2   0  10      810.75      813.14    144.03 o 
   3   0  10      768.61      769.20    110.84 o 
 -13   1  10      757.94      546.83     85.11 o 
 -12   1  10      689.54      590.82     95.39 o 
 -11   1  10       61.12      155.96    108.73 o 
 -10   1  10      442.43      517.48    158.73 o 
  -9   1  10      946.82     1374.36    353.53 o 
  -8   1  10     3123.20     3341.20    150.69 o 
  -7   1  10     3587.88     3910.41    157.96 o 
  -6   1  10     1162.65     1073.88    122.97 o 
  -5   1  10     1234.03     1179.61    146.20 o 
  -4   1  10       33.95       26.06     29.12 o 
  -3   1  10     4138.81     4214.42    149.33 o 
  -2   1  10     2851.09     2878.93    142.00 o 
  -1   1  10     2793.80     2470.57     99.37 o 
   0   1  10     2723.84     2544.20    105.10 o 
   1   1  10      862.32      846.38     82.18 o 
   2   1  10      366.09      339.41     72.33 o 
   3   1  10        1.49      -49.65     49.65 o 
 -13   2  10       18.92       -4.19     40.24 o 
 -12   2  10        9.50       57.32     66.11 o 
 -11   2  10       47.94      125.51     99.43 o 
 -10   2  10      398.23      319.82    135.24 o 
  -9   2  10     1376.13     1600.65    141.77 o 
  -8   2  10      494.03      531.68     98.28 o 
  -7   2  10       27.74       42.98     51.80 o 
  -6   2  10      102.51       57.06     45.07 o 
  -5   2  10      576.95      619.96     71.30 o 
  -4   2  10      284.27      277.83     39.74 o 
  -3   2  10       49.44       43.20     44.38 o 
  -2   2  10      249.38      275.82     60.82 o 
  -1   2  10      154.76      108.88     34.54 o 
   0   2  10       63.48       24.30     30.81 o 
   1   2  10       15.67      110.36     56.46 o 
   2   2  10        5.90      -37.62     57.48 o 
   3   2  10        3.63      -51.11     51.11 o 
 -13   3  10      447.50      264.59     84.03 o 
 -12   3  10      158.81      212.70     86.66 o 
 -11   3  10       25.05       18.80    121.24 o 
 -10   3  10      246.37      301.53    181.14 o 
  -9   3  10      100.40       76.65     52.62 o 
  -8   3  10     1655.90     1807.16    361.77 o 
  -7   3  10     1757.51     1872.58    154.67 o 
  -6   3  10     1635.74     1811.45    113.28 o 
  -5   3  10      842.05     1001.88     93.56 o 
  -4   3  10       31.20       72.17     33.57 o 
  -3   3  10       30.47       35.20     30.69 o 
  -2   3  10      286.31      316.68     59.01 o 
  -1   3  10     1165.91     1007.70     65.97 o 
   0   3  10     1095.30      932.19     65.38 o 
   1   3  10      358.19      387.44    182.26 o 
   2   3  10       86.75       85.18    140.71 o 
   3   3  10        2.97      -28.01     58.68 o 
 -13   4  10      209.70      107.84     66.92 o 
 -12   4  10     1689.47     1410.29    192.17 o 
 -11   4  10     1956.40     1883.11    652.47 o 
 -10   4  10     4043.97     3504.87    969.98 o 
  -9   4  10     4769.44     5616.39    258.33 o 
  -8   4  10      348.83      294.15     68.67 o 
  -7   4  10     1225.33     1242.01    132.06 o 
  -6   4  10     5234.61     5127.11    201.01 o 
  -5   4  10     8197.88     8795.72    216.67 o 
  -4   4  10    10373.58    10763.30    202.17 o 
  -3   4  10     5050.73     4883.84    152.75 o 
  -2   4  10     1645.74     1500.70    219.41 o 
  -1   4  10       95.42       83.90     29.88 o 
   0   4  10      147.59      110.62     39.67 o 
   1   4  10      145.57      245.89    211.29 o 
   2   4  10      990.00     1056.78    170.82 o 
   3   4  10     1518.32     1746.18    115.37 o 
 -13   5  10      529.89      292.57     81.12 o 
 -12   5  10      405.17      328.10     74.90 o 
 -11   5  10      287.21      253.27    109.36 o 
 -10   5  10     1864.27     1696.83    485.36 o 
  -9   5  10     5943.78     7109.96    492.46 o 
  -8   5  10     7394.43     8276.88    293.44 o 
  -7   5  10     8918.43     9360.42    344.54 o 
  -6   5  10     4013.47     3896.09    161.96 o 
  -5   5  10     2118.19     2167.77    109.01 o 
  -4   5  10      703.88      780.00     57.56 o 
  -3   5  10      970.18      974.61     72.14 o 
  -2   5  10     2282.93     2401.22    131.66 o 
  -1   5  10     4335.93     4065.51    150.92 o 
   0   5  10     2372.22     2205.12    136.48 o 
   1   5  10      923.44      844.46    167.52 o 
   2   5  10      364.44      382.12    166.41 o 
   3   5  10        8.76       89.30     64.30 o 
 -13   6  10       71.81      -60.82     60.82 o 
 -12   6  10      440.48      378.52     76.99 o 
 -11   6  10      411.01      118.45    101.61 o 
 -10   6  10      197.58      117.33    170.41 o 
  -9   6  10      558.15      584.73     97.79 o 
  -8   6  10     1572.15     1574.46    132.52 o 
  -7   6  10        3.49       34.31     53.66 o 
  -6   6  10      572.44      517.63     81.89 o 
  -5   6  10      820.85      792.24     67.52 o 
  -4   6  10     1847.25     1896.90    118.28 o 
  -3   6  10     2854.11     2792.04    147.41 o 
  -2   6  10     1205.68     1103.24     92.62 o 
  -1   6  10        7.11       -4.83     37.88 o 
   0   6  10       79.54       30.57     68.75 o 
   1   6  10      240.19      140.13     53.11 o 
   2   6  10      360.22      363.42    159.24 o 
   3   6  10      114.82      173.49     67.60 o 
 -12   7  10        4.81       60.67     47.29 o 
 -11   7  10      174.61       95.40     66.04 o 
 -10   7  10      682.50      746.08    141.68 o 
  -9   7  10     1080.38     1397.75    130.98 o 
  -8   7  10      470.07      380.36     85.25 o 
  -7   7  10       89.72       94.08     56.79 o 
  -6   7  10       36.97       34.54     52.36 o 
  -5   7  10      850.05      827.93     78.63 o 
  -4   7  10        3.51       35.84     43.39 o 
  -3   7  10      126.98      159.83     51.66 o 
  -2   7  10      792.52      670.02     84.47 o 
  -1   7  10      160.81      153.32     42.52 o 
   0   7  10       82.95       59.58     44.32 o 
   1   7  10       88.06       65.26     93.79 o 
   2   7  10      155.75      280.71     96.73 o 
   3   7  10        3.32      115.66     58.67 o 
 -12   8  10      648.37      555.06    140.70 o 
 -11   8  10     1239.70     1128.94    451.85 o 
 -10   8  10      757.09      604.78    229.20 o 
  -9   8  10     1270.26     1345.96    126.27 o 
  -8   8  10      501.58      601.87    103.17 o 
  -7   8  10      150.37      162.89     66.53 o 
  -6   8  10     2151.84     2007.02    156.94 o 
  -5   8  10     6963.46     6507.48    207.02 o 
  -4   8  10     6939.04     6713.66    208.56 o 
  -3   8  10     7833.55     7921.71    238.55 o 
  -2   8  10     2212.02     2176.31    153.53 o 
  -1   8  10       43.01       64.11     60.10 o 
   0   8  10       39.64       29.32     45.92 o 
   1   8  10       64.04       43.21     67.00 o 
   2   8  10     1074.20     1306.68    164.44 o 
   3   8  10     1379.10     1414.22    137.48 o 
 -12   9  10      407.27      380.63     69.82 o 
 -11   9  10      194.75      140.42     60.22 o 
 -10   9  10      176.55      244.20     77.51 o 
  -9   9  10     3474.63     3946.39    235.19 o 
  -8   9  10     2150.14     2414.25    187.49 o 
  -7   9  10     6501.11     6388.74    291.85 o 
  -6   9  10     4933.99     4919.57    241.75 o 
  -5   9  10     2111.68     1966.44    151.15 o 
  -4   9  10     1447.89     1324.78     95.99 o 
  -3   9  10      470.09      483.87     68.11 o 
  -2   9  10     4194.71     4296.90    194.43 o 
  -1   9  10     6934.73     7004.67    261.01 o 
   0   9  10     4712.71     4634.68    312.06 o 
   1   9  10     1215.30     1351.32    166.38 o 
   2   9  10      726.50      923.12    144.53 o 
   3   9  10       45.59       57.10     47.11 o 
 -12  10  10      414.61      272.75     57.04 o 
 -11  10  10     1397.64     1102.63    324.28 o 
 -10  10  10     1752.43     2211.35    585.06 o 
  -9  10  10       93.21      124.16     70.04 o 
  -8  10  10      892.78     1028.95    129.69 o 
  -7  10  10      710.06      756.04    116.84 o 
  -6  10  10     2683.10     2669.79    184.11 o 
  -5  10  10     5229.84     4954.24    235.27 o 
  -4  10  10     1415.57     1321.24     95.05 o 
  -3  10  10     1664.41     1713.80    176.80 o 
  -2  10  10     3622.83     3600.50    182.18 o 
  -1  10  10       32.19       72.52     60.10 o 
   0  10  10     1126.75     1085.66    129.78 o 
   1  10  10      232.52      281.48     89.89 o 
   2  10  10      655.20      810.53    124.98 o 
   3  10  10      650.15      790.57     96.82 o 
 -12  11  10       28.10       62.27     57.61 o 
 -11  11  10        0.07        3.50     44.34 o 
 -10  11  10      494.03      550.53     79.39 o 
  -9  11  10       96.51      115.75     82.26 o 
  -8  11  10      669.93      856.34    124.04 o 
  -7  11  10      637.31      651.77    113.69 o 
  -6  11  10       32.17      108.00     47.57 o 
  -5  11  10     2362.74     2186.09    161.52 o 
  -4  11  10       82.12       71.71     42.78 o 
  -3  11  10        9.75       35.34     68.55 o 
  -2  11  10        0.35       31.82     46.94 o 
  -1  11  10      114.84      103.57     49.19 o 
   0  11  10       59.45      109.04     46.71 o 
   1  11  10      140.37      203.44     83.71 o 
   2  11  10       37.31       90.64     66.05 o 
   3  11  10       11.41       84.40     49.20 o 
 -12  12  10      245.35      285.54     87.64 o 
 -11  12  10      615.74      396.27    141.31 o 
 -10  12  10      532.58      654.84    110.02 o 
  -9  12  10     3388.39     4215.27    248.94 o 
  -8  12  10       99.07      197.25     79.89 o 
  -7  12  10       38.86      -11.83     61.04 o 
  -6  12  10     1644.48     1639.35    195.51 o 
  -5  12  10     2522.90     2173.40    137.04 o 
  -3  12  10      300.88      212.27     86.82 o 
  -2  12  10       82.99       48.22     42.32 o 
  -1  12  10       11.04      -28.76     41.89 o 
   0  12  10       76.10      121.62     46.71 o 
   1  12  10      177.89      180.35     80.90 o 
   2  12  10      279.59      311.23     80.45 o 
 -11  13  10      110.13      115.01     48.17 o 
 -10  13  10     1299.98     1515.51    280.50 o 
  -9  13  10     2075.17     2393.13    276.77 o 
  -8  13  10     2045.21     2485.69    200.39 o 
  -7  13  10     5530.93     5922.13    294.11 o 
  -6  13  10     3424.21     3530.84    176.05 o 
  -5  13  10      242.92      197.90     51.40 o 
  -4  13  10        5.81       80.07     78.40 o 
  -3  13  10      584.28      533.76     85.98 o 
  -2  13  10     2120.53     2012.71    116.81 o 
  -1  13  10     3822.55     3592.48    258.51 o 
   0  13  10     2377.15     2258.69    134.67 o 
   1  13  10      860.96     1020.77    136.73 o 
   2  13  10      187.96      200.26     64.42 o 
 -11  14  10     1539.78     2301.25    569.94 o 
 -10  14  10     1955.95     2135.21    133.05 o 
  -9  14  10      891.76     1029.94    149.50 o 
  -8  14  10      540.99      650.94    116.69 o 
  -7  14  10       63.33       99.49     74.36 o 
  -6  14  10     2246.72     2108.53    141.50 o 
  -5  14  10     1172.80     1089.19     99.98 o 
  -4  14  10     1832.37     1790.58    216.26 o 
  -3  14  10     3327.03     3142.21    268.20 o 
  -2  14  10     4046.21     3756.52    185.01 o 
  -1  14  10      506.57      545.44     77.82 o 
   0  14  10       19.45       51.02     42.87 o 
   1  14  10      271.23      308.35     83.26 o 
   2  14  10      694.86      875.02    104.26 o 
 -11  15  10       14.76       45.61     40.92 o 
 -10  15  10      194.12      163.09     76.84 o 
  -9  15  10      295.46      337.65     68.76 o 
  -8  15  10      337.89      333.60     91.25 o 
  -7  15  10      574.42      641.09    112.06 o 
  -6  15  10      493.52      561.45     77.64 o 
  -5  15  10       19.48       31.00     46.01 o 
  -4  15  10      134.64      213.96     95.78 o 
  -3  15  10       52.37       38.29     59.31 o 
  -2  15  10       29.11       87.54     47.66 o 
  -1  15  10      740.90      708.09     82.96 o 
   0  15  10       95.89      135.97     45.79 o 
   1  15  10      161.22      193.05     69.37 o 
   2  15  10      131.49      148.88     52.02 o 
 -11  16  10       63.29      101.65     50.02 o 
 -10  16  10      351.73      459.04     90.72 o 
  -9  16  10      473.58      571.69    103.04 o 
  -8  16  10      120.92      130.81     69.58 o 
  -7  16  10        4.59       19.64     66.25 o 
  -6  16  10      553.02      549.10     81.22 o 
  -5  16  10     1391.88     1234.53    103.38 o 
  -4  16  10      359.07      357.07    111.49 o 
  -3  16  10       77.94       50.21     43.46 o 
  -2  16  10       69.21      133.31     48.29 o 
  -1  16  10      160.58      208.24     65.46 o 
   0  16  10       10.18       93.12     35.95 o 
   1  16  10       49.27      133.48     63.52 o 
   2  16  10      183.00      201.71     52.33 o 
 -10  17  10      349.52      326.93     69.46 o 
  -9  17  10     1006.61     1325.27    135.11 o 
  -8  17  10     1977.96     2234.74    180.45 o 
  -7  17  10     2968.83     3169.52    214.22 o 
  -6  17  10     1557.28     1654.85    119.68 o 
  -5  17  10      618.78      613.07     75.96 o 
  -4  17  10        2.22      140.80     73.54 o 
  -3  17  10       66.51      112.82     47.01 o 
  -2  17  10     1026.47      982.30     99.35 o 
  -1  17  10     1350.11     1208.53     97.59 o 
   0  17  10     1310.95     1220.00     86.56 o 
   1  17  10      513.05      493.54     82.51 o 
 -10  18  10     1587.20     2077.38    146.04 o 
  -9  18  10      699.11      841.49    113.08 o 
  -8  18  10      108.75      138.95     78.46 o 
  -7  18  10      460.24      498.43    104.67 o 
  -6  18  10     1465.20     1470.21    113.27 o 
  -5  18  10     1812.48     1747.07    118.45 o 
  -4  18  10     2557.26     2462.28    222.36 o 
  -3  18  10     2885.91     2670.64    149.29 o 
  -2  18  10      244.77      234.45     55.13 o 
  -1  18  10      369.01      349.48     57.97 o 
   0  18  10       21.59       92.81     53.47 o 
   1  18  10      351.97      368.17     68.44 o 
 -10  19  10       59.04       80.91     50.04 o 
  -9  19  10      296.27      408.76     81.65 o 
  -8  19  10      776.32      876.62    118.26 o 
  -7  19  10     2209.73     2521.26    186.44 o 
  -6  19  10      515.36      571.52     75.73 o 
  -5  19  10      127.25       99.19     74.70 o 
  -4  19  10        5.33      -32.71     54.17 o 
  -3  19  10       66.61       85.31     62.64 o 
  -2  19  10       59.20       93.60     45.26 o 
  -1  19  10      946.88      888.16     76.11 o 
   0  19  10      324.18      251.16     59.87 o 
   1  19  10      293.27      244.04     55.01 o 
 -10  20  10       60.10       56.07     39.66 o 
  -9  20  10       25.57       95.76     53.70 o 
  -8  20  10        0.12       72.41     62.86 o 
  -7  20  10       21.23      109.27     65.14 o 
  -6  20  10      543.23      584.12     69.69 o 
  -5  20  10       75.76       80.55     60.00 o 
  -4  20  10      124.56      158.62     75.93 o 
  -3  20  10       67.43      112.01     49.55 o 
  -2  20  10        5.89       54.47     34.97 o 
  -1  20  10       20.57      -13.23     28.46 o 
   0  20  10       19.23       15.94     35.76 o 
  -9  21  10      739.88      865.62     94.20 o 
  -8  21  10     2031.69     2178.19    153.12 o 
  -7  21  10     1268.22     1327.09    129.06 o 
  -6  21  10      687.15      725.65     74.81 o 
  -5  21  10      226.53      225.28     81.35 o 
  -4  21  10       12.76       45.33     66.20 o 
  -3  21  10      197.64      211.67     50.10 o 
  -2  21  10     2121.61     1818.15    118.23 o 
  -1  21  10      409.38      319.49     44.64 o 
   0  21  10      337.33      272.60     54.79 o 
  -9  22  10      877.14     1117.32     96.04 o 
  -8  22  10      187.08      193.77     56.20 o 
  -7  22  10      110.52      146.49     53.13 o 
  -6  22  10     1224.10     1125.88     84.09 o 
  -5  22  10     1685.64     1616.19    160.25 o 
  -4  22  10     2492.59     2358.08    186.18 o 
  -3  22  10     1127.93     1040.08     79.69 o 
  -2  22  10      321.78      325.57     47.41 o 
  -1  22  10      188.08      165.70     31.79 o 
  -8  23  10     1236.75     1217.36    102.02 o 
  -7  23  10     1202.51     1177.79    103.91 o 
  -6  23  10      435.63      413.25     77.72 o 
  -5  23  10      242.62      229.06     65.54 o 
  -4  23  10        9.15       21.32     37.12 o 
  -3  23  10      571.23      550.34     58.30 o 
  -2  23  10      657.10      659.73     58.99 o 
  -7  24  10        1.03      -36.22     36.22 o 
  -6  24  10        3.23      -12.68     31.49 o 
  -5  24  10      114.40      131.21     50.82 o 
  -4  24  10       76.89       86.91     48.17 o 
  -3  24  10      293.05      211.59     54.32 o 
  -2  24  10      495.45      439.78     62.27 o 
  -5  25  10        8.29       70.74     37.41 o 
  -4  25  10        2.08       39.94     33.87 o 
  -3  25  10       69.82      113.72     40.66 o 
 -13   1  11      166.12       34.65     42.27 o 
 -12   1  11       10.93      115.55     95.44 o 
 -11   1  11        2.38      131.85    129.99 o 
 -10   1  11      130.06      146.17    143.78 o 
  -9   1  11     1030.58     1110.21    122.13 o 
  -8   1  11     2528.36     2941.66    208.23 o 
  -7   1  11     1424.91     1410.87    150.66 o 
  -6   1  11     3990.08     4182.26    177.33 o 
  -5   1  11      561.78      607.70     82.65 o 
  -4   1  11      199.05      202.24     67.13 o 
  -3   1  11      495.13      592.82     80.94 o 
  -2   1  11     1621.17     1639.85    134.79 o 
  -1   1  11     1030.33     1024.15     68.17 o 
   0   1  11      765.70      745.87     60.06 o 
   1   1  11      283.46      199.87    132.89 o 
   2   1  11      111.21        9.99     37.76 o 
 -13   2  11      623.82      546.82    122.12 o 
 -12   2  11      782.23      988.19    123.05 o 
 -11   2  11     1590.06     2067.03    388.10 o 
 -10   2  11     3003.78     3703.16    368.10 o 
  -9   2  11     1807.59     2032.07    244.45 o 
  -8   2  11      247.95      170.44     58.87 o 
  -7   2  11      869.80      897.69    121.72 o 
  -6   2  11     3321.15     3435.24    166.41 o 
  -5   2  11     5079.08     5565.51    218.88 o 
  -4   2  11    10159.39    11009.35    320.38 o 
  -3   2  11     1212.61     1276.09    107.57 o 
  -2   2  11     1501.21     1481.69    112.45 o 
  -1   2  11        4.03       34.51     31.11 o 
   0   2  11      154.09      141.98     36.23 o 
   1   2  11      748.64      678.74     87.95 o 
   2   2  11     1552.96     1543.94    108.52 o 
 -13   3  11      317.00      112.78     65.09 o 
 -12   3  11       16.52      195.02    119.18 o 
 -11   3  11       35.30       73.34     97.10 o 
 -10   3  11      252.49      240.51     58.14 o 
  -9   3  11     1089.01     1374.80    138.30 o 
  -8   3  11     4067.32     4819.37    270.57 o 
  -7   3  11     2646.15     2795.33    148.77 o 
  -6   3  11     4114.19     4177.74    180.38 o 
  -5   3  11     1878.42     1949.41    101.74 o 
  -4   3  11        7.85      127.46     56.22 o 
  -3   3  11     2799.16     2755.55    150.08 o 
  -2   3  11     2615.80     2748.63    144.79 o 
  -1   3  11     3755.27     3582.34    119.93 o 
   0   3  11     1584.97     1498.23     80.95 o 
   1   3  11      133.42      118.80     55.62 o 
   2   3  11       57.81      -13.68     54.65 o 
 -13   4  11      119.18        9.49     57.41 o 
 -12   4  11       58.05      136.65    104.16 o 
 -11   4  11       25.67        8.51    101.60 o 
 -10   4  11      175.85      191.40     61.43 o 
  -9   4  11      982.19     1219.29    126.50 o 
  -8   4  11      142.71      174.58     69.81 o 
  -7   4  11      118.16       93.77     46.84 o 
  -6   4  11       41.82       70.14     51.07 o 
  -5   4  11      750.11      807.60     66.62 o 
  -4   4  11     1251.61     1306.38    110.05 o 
  -3   4  11      763.23      793.90     91.51 o 
  -2   4  11      385.07      319.17     92.23 o 
  -1   4  11       19.11       19.58     31.91 o 
   0   4  11       26.59       56.72     69.50 o 
   1   4  11      558.86      613.29    181.84 o 
   2   4  11       15.58       -5.21     49.64 o 
 -13   5  11       39.67       22.99     47.64 o 
 -12   5  11        3.66       82.31     83.60 o 
 -11   5  11       20.76       38.07     91.22 o 
 -10   5  11       22.98       63.43     54.73 o 
  -9   5  11     1167.60     1209.15    122.47 o 
  -8   5  11     1537.35     1521.56    153.25 o 
  -7   5  11      447.28      418.31     60.98 o 
  -6   5  11      521.31      587.41     74.76 o 
  -5   5  11       21.86       19.16     38.21 o 
  -4   5  11      115.47      142.33     56.13 o 
  -3   5  11      258.80      280.71     63.02 o 
  -2   5  11      822.76      789.87     85.85 o 
  -1   5  11      314.11      214.83     36.77 o 
   0   5  11      478.24      178.90     57.80 o 
   1   5  11      182.47      140.30    134.97 o 
   2   5  11       90.81      151.34     66.80 o 
 -13   6  11      548.82      223.77     79.28 o 
 -12   6  11      521.97      328.35    115.56 o 
 -11   6  11     1759.20     2110.21    834.23 o 
 -10   6  11     3303.24     4312.47    216.25 o 
  -9   6  11     1273.23     1340.03    124.87 o 
  -8   6  11      114.80      147.75     71.02 o 
  -7   6  11      844.43      732.57    111.07 o 
  -6   6  11     5962.58     6027.23    211.49 o 
  -5   6  11     8506.01     8490.04    247.87 o 
  -4   6  11     4750.78     4816.47    199.43 o 
  -3   6  11      571.59      653.64     81.52 o 
  -2   6  11     2305.51     2263.63    131.80 o 
  -1   6  11      803.31      696.03     78.77 o 
   0   6  11       34.91      -41.08     54.19 o 
   1   6  11      572.79      675.07    120.12 o 
   2   6  11     1181.03     1196.90    131.26 o 
 -12   7  11      440.21      177.01     88.32 o 
 -11   7  11       19.63       99.56    105.38 o 
 -10   7  11     1375.49     1707.48    143.19 o 
  -9   7  11     2065.02     2398.28    192.69 o 
  -8   7  11     4377.18     4905.98    274.97 o 
  -7   7  11     6558.59     6833.41    310.95 o 
  -6   7  11     5015.14     4928.15    192.81 o 
  -5   7  11     1440.98     1493.27    108.35 o 
  -4   7  11      272.71      300.34     47.50 o 
  -3   7  11     2964.23     2972.38    217.00 o 
  -2   7  11     3253.98     3331.75    156.94 o 
  -1   7  11     2970.94     3022.19    216.93 o 
   0   7  11     2210.26     2168.26    209.60 o 
   1   7  11      654.79      894.38    140.39 o 
   2   7  11      133.10      127.28     62.37 o 
 -12   8  11      467.59      360.26    104.99 o 
 -11   8  11      541.19      313.55    135.91 o 
 -10   8  11     1000.24     1236.52    116.81 o 
  -9   8  11       93.00      105.43     74.69 o 
  -8   8  11        2.26       11.00     65.45 o 
  -7   8  11      132.40      172.21     73.43 o 
  -6   8  11      507.31      556.78    102.86 o 
  -5   8  11     2606.15     2546.00    137.55 o 
  -4   8  11     5506.39     5720.97    165.21 o 
  -3   8  11     1134.02     1133.54    100.82 o 
  -2   8  11       76.74       63.97     51.84 o 
  -1   8  11       61.04       14.38     58.49 o 
   0   8  11      152.08      112.41     78.28 o 
   1   8  11     1017.41     1183.62    148.63 o 
   2   8  11      234.64      274.28     72.01 o 
 -12   9  11        0.46       -1.57     51.67 o 
 -11   9  11        0.26      -66.18     95.21 o 
 -10   9  11      384.44      442.89     91.98 o 
  -9   9  11      281.29      314.21     92.65 o 
  -8   9  11       34.79      -47.73     66.58 o 
  -7   9  11      585.01      577.81    108.87 o 
  -6   9  11      169.05      213.76     76.74 o 
  -5   9  11     1001.61      927.97     89.29 o 
  -4   9  11      467.39      388.15     49.32 o 
  -3   9  11        7.85       -4.67    103.98 o 
  -2   9  11      148.37      101.58     51.62 o 
  -1   9  11       28.22       32.00     76.90 o 
   0   9  11       11.70       47.05     65.73 o 
   1   9  11       14.45      194.28     80.36 o 
   2   9  11        4.96       11.28     42.02 o 
 -12  10  11      533.60      302.47     86.99 o 
 -11  10  11      843.56     1072.12    505.14 o 
 -10  10  11     1528.91     1970.67    169.45 o 
  -9  10  11     4296.09     5337.65    283.89 o 
  -8  10  11      184.41      289.61     95.24 o 
  -7  10  11     1190.73     1156.30    141.60 o 
  -6  10  11     6194.23     5773.57    276.03 o 
  -5  10  11     5108.78     4546.47    238.97 o 
  -4  10  11      616.21      564.30    138.67 o 
  -3  10  11      244.16      255.02     97.56 o 
  -2  10  11       91.00       77.69     51.39 o 
  -1  10  11      390.02      393.96     89.75 o 
   0  10  11       31.20        6.40     59.49 o 
   1  10  11      196.10      292.27     82.19 o 
   2  10  11      520.91      550.64     82.74 o 
 -12  11  11      263.01      146.70     63.42 o 
 -11  11  11        4.25       50.43     45.86 o 
 -10  11  11     3427.22     4702.34    256.00 o 
  -9  11  11     3028.59     3722.38    239.95 o 
  -8  11  11     4582.26     5357.59    285.13 o 
  -7  11  11     3367.60     3362.74    222.97 o 
  -6  11  11     2333.15     2360.84    150.48 o 
  -5  11  11     1526.59     1438.39    138.89 o 
  -4  11  11      520.85      416.15     65.03 o 
  -3  11  11     2221.99     2386.04    227.70 o 
  -2  11  11     2243.33     2074.72    138.27 o 
  -1  11  11     2812.16     2532.48    149.41 o 
   0  11  11     1030.57     1201.57    148.94 o 
   1  11  11      442.44      443.84     89.54 o 
   2  11  11       75.80      109.74     48.24 o 
 -11  12  11     1089.44     1467.31    752.45 o 
 -10  12  11     2945.12     3797.47    229.80 o 
  -9  12  11      561.70      642.37    120.10 o 
  -8  12  11       11.57      -20.68     68.36 o 
  -7  12  11      241.25      211.27     77.35 o 
  -6  12  11      696.72      692.63     89.61 o 
  -5  12  11      264.11      265.92     59.09 o 
  -4  12  11     3592.51     3384.37    249.81 o 
  -3  12  11     4706.10     4477.30    357.26 o 
  -2  12  11      491.96      454.45     60.54 o 
  -1  12  11      159.77      178.55     72.98 o 
   0  12  11       14.24       10.76     56.84 o 
   1  12  11      494.58      532.51     89.42 o 
 -11  13  11      174.97      195.06     77.89 o 
 -10  13  11      680.53      868.32    117.05 o 
  -9  13  11       10.59      104.35     84.04 o 
  -8  13  11      151.49      159.25     82.12 o 
  -7  13  11       17.05       15.78     60.87 o 
  -6  13  11      422.04      441.03     78.01 o 
  -5  13  11      229.10      203.66     55.84 o 
  -4  13  11        9.18       26.29     73.04 o 
  -3  13  11       18.98       40.53     51.17 o 
  -2  13  11       89.79       98.66     51.88 o 
  -1  13  11      673.97      649.44     77.11 o 
   0  13  11       45.31       81.27     59.57 o 
   1  13  11      117.38      160.82     56.05 o 
 -11  14  11      286.19      222.41    194.42 o 
 -10  14  11       96.22      194.88     68.57 o 
  -9  14  11     1603.13     1761.00    165.05 o 
  -8  14  11       15.89       54.50     68.80 o 
  -7  14  11      767.70      792.05    120.09 o 
  -6  14  11     2881.79     2756.90    157.93 o 
  -5  14  11     1125.44      955.87     95.17 o 
  -4  14  11      179.68       28.88     57.30 o 
  -3  14  11      287.63      261.29     93.75 o 
  -2  14  11       38.23       -9.78     55.89 o 
  -1  14  11      256.60      216.20     49.32 o 
   0  14  11       20.35      100.25     59.33 o 
   1  14  11       59.87       66.30     46.66 o 
 -11  15  11       89.12      133.95     58.07 o 
 -10  15  11      601.80      829.18    108.95 o 
  -9  15  11     2111.01     2782.92    199.90 o 
  -8  15  11     3351.47     4196.55    252.26 o 
  -7  15  11     1980.02     2123.79    181.85 o 
  -6  15  11      403.49      382.02     71.15 o 
  -5  15  11      597.11      516.04     73.68 o 
  -4  15  11      196.86      168.76     84.19 o 
  -3  15  11     1014.37      941.97    146.45 o 
  -2  15  11      858.33      822.28     87.04 o 
  -1  15  11     1796.51     1630.14    109.00 o 
   0  15  11     1081.38     1018.53    114.96 o 
   1  15  11      300.45      302.03     59.62 o 
 -11  16  11     1649.38     2372.28    145.09 o 
 -10  16  11      962.68     1041.39    503.67 o 
  -9  16  11      252.51      417.52     94.45 o 
  -8  16  11      110.60      161.01     73.25 o 
  -7  16  11      392.43      468.45    101.95 o 
  -6  16  11     1664.38     1574.30    117.96 o 
  -5  16  11     1894.98     1747.76    200.68 o 
  -4  16  11     3192.73     2719.26    243.56 o 
  -3  16  11     1990.25     1777.58    186.06 o 
  -2  16  11      299.66      253.14     80.48 o 
  -1  16  11        5.19       36.30     35.03 o 
   0  16  11       23.10      110.31     52.07 o 
 -10  17  11      372.69      478.42     78.19 o 
  -9  17  11      101.68      180.18     71.07 o 
  -8  17  11      369.45      559.06    103.39 o 
  -7  17  11      355.59      367.32     88.89 o 
  -6  17  11      131.41      188.60     69.08 o 
  -5  17  11       11.33       25.70     57.88 o 
  -4  17  11       89.17      119.78     67.06 o 
  -3  17  11      164.60      132.37     71.15 o 
  -2  17  11       45.77       32.81     33.83 o 
  -1  17  11      739.93      696.04     65.03 o 
   0  17  11      314.48      265.95     57.18 o 
 -10  18  11       32.61       39.54     47.57 o 
  -9  18  11      146.42      189.43     64.01 o 
  -8  18  11        7.48       62.90     66.72 o 
  -7  18  11       51.90       51.60     58.33 o 
  -6  18  11      424.98      377.39     62.59 o 
  -5  18  11      576.93      582.58    116.34 o 
  -4  18  11      227.70      182.15     75.23 o 
  -3  18  11       35.79      129.83     69.17 o 
  -2  18  11       87.74       84.34     35.52 o 
  -1  18  11      100.03      134.43     35.44 o 
   0  18  11        1.99       52.61     38.75 o 
 -10  19  11      239.50      300.20     64.85 o 
  -9  19  11      817.92      907.17    104.32 o 
  -8  19  11     1778.52     2074.49    161.40 o 
  -7  19  11     2304.22     2478.60    176.21 o 
  -6  19  11      603.90      589.43     69.37 o 
  -5  19  11      238.54      226.12     82.77 o 
  -4  19  11      107.84       88.14     61.20 o 
  -3  19  11      145.33      178.48     70.58 o 
  -2  19  11      449.68      395.26     51.45 o 
  -1  19  11      596.97      525.75     52.34 o 
  -9  20  11      287.35      256.00     61.45 o 
  -8  20  11        4.16       -0.33     48.00 o 
  -7  20  11      260.32      308.92     77.60 o 
  -6  20  11      963.86      940.75     83.68 o 
  -5  20  11     2465.38     2332.60    188.90 o 
  -4  20  11     2355.93     2356.46    186.39 o 
  -3  20  11     1406.34     1290.70    133.53 o 
  -2  20  11       70.89       94.58     30.53 o 
  -1  20  11       15.38       14.58     22.13 o 
  -9  21  11      732.99      899.53     91.15 o 
  -8  21  11     1277.18     1390.86    120.07 o 
  -7  21  11      914.50      974.32    104.96 o 
  -6  21  11      198.07      209.26     65.75 o 
  -5  21  11      225.47      159.16     66.85 o 
  -4  21  11        8.75       35.63     47.51 o 
  -3  21  11       38.26       33.05     37.31 o 
  -2  21  11      116.95      150.74     31.64 o 
  -8  22  11       27.10       70.74     41.82 o 
  -7  22  11      163.06      189.41     53.09 o 
  -6  22  11       88.59       71.78     43.07 o 
  -5  22  11        8.43       12.82     39.42 o 
  -4  22  11      182.42      167.94     56.49 o 
  -3  22  11      147.96      132.83     48.00 o 
  -2  22  11       11.24       -6.55     24.67 o 
  -6  23  11       92.72       65.35     38.33 o 
  -5  23  11       25.84        3.51     34.57 o 
  -4  23  11       57.89       68.38     38.29 o 
  -3  23  11      251.51      183.40     47.75 o 
  -5  24  11     1745.23     1420.60    110.49 o 
  -4  24  11     1483.34     1394.56    105.98 o 
 -12   0  12      535.83      589.25    178.84 o 
 -11   0  12     2075.26     2516.75    384.99 o 
 -10   0  12     1415.48     1937.21    390.51 o 
  -7   0  12      141.23       17.45     72.22 o 
  -6   0  12     1328.65     1578.22    180.98 o 
  -5   0  12     5197.89     6093.23    333.74 o 
  -4   0  12     2518.57     2667.52    227.05 o 
  -3   0  12      242.07      267.08     93.51 o 
  -2   0  12     1742.54     1770.44    168.05 o 
  -1   0  12       36.05      101.13     47.60 o 
   0   0  12      409.35      361.19     93.73 o 
   1   0  12     1536.55     1443.36    142.26 o 
 -12   1  12      142.50      262.19    108.64 o 
 -11   1  12      192.55      292.64    140.29 o 
 -10   1  12      387.98      450.91    176.43 o 
  -9   1  12     1471.61     1687.01    357.76 o 
  -8   1  12     2175.21     2319.86    202.64 o 
  -7   1  12      390.46      440.65     92.93 o 
  -6   1  12     1718.42     1885.50    134.44 o 
  -5   1  12       76.59       90.35     56.14 o 
  -4   1  12       38.77      120.68     59.37 o 
  -3   1  12     4177.14     4301.07    187.32 o 
  -2   1  12     3689.37     3597.27    165.98 o 
  -1   1  12     2334.66     2324.79     95.58 o 
   0   1  12      643.80      574.62     72.16 o 
   1   1  12      273.14      203.12     46.50 o 
 -13   2  12        7.32       12.50     66.89 o 
 -12   2  12        8.93       63.56    105.48 o 
 -11   2  12       80.58      126.25    102.60 o 
 -10   2  12        5.27     -140.23    140.23 o 
  -9   2  12        3.37      -39.55     50.50 o 
  -8   2  12      261.56      259.11     75.59 o 
  -7   2  12      696.51      701.54    121.98 o 
  -6   2  12      109.10       90.32     60.95 o 
  -5   2  12      558.29      643.34     87.31 o 
  -4   2  12       18.12      101.78     59.03 o 
  -3   2  12        5.39       33.86     51.43 o 
  -2   2  12      509.78      477.80     79.24 o 
  -1   2  12        1.42       39.36     32.87 o 
   0   2  12        4.14      -46.05     46.05 o 
   1   2  12       33.68      -15.55     38.07 o 
 -13   3  12      108.92       86.74     73.88 o 
 -12   3  12      193.09      293.25    101.21 o 
 -11   3  12       72.74       23.07     95.48 o 
 -10   3  12      172.89      149.84     70.19 o 
  -9   3  12      356.59      367.33     76.01 o 
  -8   3  12     2223.40     2478.95    143.49 o 
  -7   3  12     2959.74     3271.32    164.70 o 
  -6   3  12      546.12      596.79     80.76 o 
  -5   3  12       10.23       65.42     59.90 o 
  -4   3  12      215.80      298.54     73.93 o 
  -3   3  12      969.03      893.91     95.02 o 
  -2   3  12     1535.20     1522.81    112.91 o 
  -1   3  12     1288.83     1192.56     79.98 o 
   0   3  12      380.65      290.34    117.71 o 
   1   3  12       14.41      -39.72     39.72 o 
 -13   4  12      855.13      487.05    117.80 o 
 -12   4  12     1333.21     1273.09    224.27 o 
 -11   4  12     2445.40     3131.76    538.37 o 
 -10   4  12     1262.84     1518.40    132.21 o 
  -9   4  12      826.19     1063.28    118.76 o 
  -8   4  12      214.91      196.11     60.95 o 
  -7   4  12     1012.19     1059.68     98.11 o 
  -6   4  12     5079.96     5348.09    171.35 o 
  -5   4  12     4241.90     4744.60    207.53 o 
  -4   4  12     7600.94     8145.59    308.70 o 
  -3   4  12      863.12      878.89     93.88 o 
  -2   4  12      379.53      347.15     77.63 o 
  -1   4  12        1.51        8.45     33.35 o 
   0   4  12      141.33      114.78     78.87 o 
   1   4  12      506.63      474.60     86.79 o 
 -12   5  12      162.33      197.34    111.69 o 
 -11   5  12      719.15      720.37    156.44 o 
 -10   5  12     1344.66     1652.40    139.92 o 
  -9   5  12     2478.06     2800.02    214.89 o 
  -8   5  12     4148.60     4744.73    274.60 o 
  -7   5  12     3055.68     3132.88    161.71 o 
  -6   5  12     1599.87     1614.29     96.17 o 
  -5   5  12      354.44      383.24     74.40 o 
  -4   5  12       47.83      142.13     76.59 o 
  -3   5  12      584.88      699.76    103.47 o 
  -2   5  12     3906.58     3880.18    319.71 o 
  -1   5  12      861.40      925.64     91.37 o 
   0   5  12      546.39      699.53    109.76 o 
   1   5  12       39.60       47.22     48.54 o 
 -12   6  12       48.66       61.92     90.84 o 
 -11   6  12      592.76      857.09     99.06 o 
 -10   6  12       76.40       22.86     53.08 o 
  -9   6  12      148.66      214.89     87.12 o 
  -8   6  12       25.18      110.87     68.83 o 
  -7   6  12      199.08      206.51     56.23 o 
  -6   6  12      601.16      664.83     65.81 o 
  -5   6  12      813.74      890.10     97.09 o 
  -4   6  12     1073.88     1042.90    102.33 o 
  -3   6  12      106.24      149.47     55.40 o 
  -2   6  12     1033.00      915.00     90.74 o 
  -1   6  12       49.10       92.87    100.79 o 
   0   6  12       77.87       98.98     62.26 o 
   1   6  12      107.29      121.65     54.38 o 
 -12   7  12        6.23       26.18     76.81 o 
 -11   7  12       23.85      124.59     57.66 o 
 -10   7  12      108.65      130.47     70.60 o 
  -9   7  12      436.50      627.81    114.34 o 
  -8   7  12     1396.47     1530.37    162.65 o 
  -7   7  12      284.85      240.22     80.39 o 
  -6   7  12        9.12       74.82     49.03 o 
  -5   7  12      188.44      188.94     68.06 o 
  -4   7  12       74.62      102.47     52.32 o 
  -3   7  12       24.48       11.59     45.60 o 
  -2   7  12       19.45      -58.49     74.88 o 
  -1   7  12      185.15      143.91    107.31 o 
   0   7  12       28.68      116.41     66.33 o 
   1   7  12       54.60       97.55     53.18 o 
 -12   8  12      513.66      309.55    110.70 o 
 -11   8  12     1857.11     2327.18    780.05 o 
 -10   8  12     2489.89     3408.62    223.47 o 
  -9   8  12      575.64      644.66    114.90 o 
  -8   8  12      138.25      218.20     92.75 o 
  -7   8  12     2086.57     2312.99    196.90 o 
  -6   8  12     5373.50     5349.16    201.99 o 
  -5   8  12     2818.08     2707.73    118.79 o 
  -4   8  12     2063.07     2167.40    137.91 o 
  -3   8  12     2345.31     2234.37    134.28 o 
  -2   8  12      477.73      534.46    122.66 o 
  -1   8  12       88.85      -18.24     36.52 o 
   0   8  12       88.35      150.66     67.78 o 
   1   8  12      246.66      278.32     66.55 o 
 -12   9  12      355.87      293.15    106.77 o 
 -11   9  12       33.45       48.52     56.34 o 
 -10   9  12     1514.02     2077.89    177.53 o 
  -9   9  12     1699.43     2089.70    184.47 o 
  -8   9  12     5131.56     5940.69    311.06 o 
  -7   9  12     4928.11     5226.11    283.91 o 
  -6   9  12     1378.21     1355.99    145.79 o 
  -5   9  12       35.22       43.21     41.51 o 
  -4   9  12      183.73      216.77     58.16 o 
  -3   9  12     1422.37     1460.91    173.25 o 
  -2   9  12     3335.40     3664.29    269.93 o 
  -1   9  12     2045.56     1896.28    262.29 o 
   0   9  12      675.01      747.77    109.50 o 
   1   9  12      236.02      280.86     63.69 o 
 -12  10  12      956.34      465.61    107.53 o 
 -11  10  12     1036.57     1311.96    556.50 o 
 -10  10  12       99.42      216.50     82.34 o 
  -9  10  12      131.37      198.52     84.18 o 
  -8  10  12      229.10      332.00    100.50 o 
  -7  10  12      506.13      610.26     88.26 o 
  -6  10  12     1942.44     2027.95    173.51 o 
  -5  10  12     1797.24     1784.85     94.84 o 
  -4  10  12     1072.07     1069.13     99.41 o 
  -3  10  12      195.49       71.51     73.73 o 
  -2  10  12       45.36      -52.40     52.40 o 
  -1  10  12      144.01      123.57     42.03 o 
   0  10  12      129.85      184.87     64.85 o 
 -12  11  12        0.19       41.00     58.26 o 
 -11  11  12      216.11      152.40     52.00 o 
 -10  11  12        5.56       78.71     69.75 o 
  -9  11  12      632.74      761.32    124.76 o 
  -8  11  12       57.21      -13.57     73.62 o 
  -7  11  12      197.31      188.23     57.16 o 
  -6  11  12        7.91       52.78     50.19 o 
  -5  11  12      108.44       64.62     38.09 o 
  -4  11  12      134.65      127.48     81.51 o 
  -3  11  12      407.24      377.41     76.65 o 
  -2  11  12       12.06      -35.55     54.13 o 
  -1  11  12       26.95       19.27     30.10 o 
   0  11  12        1.91       60.24     50.51 o 
 -11  12  12      897.26     1036.76    530.39 o 
 -10  12  12      520.01      703.19    112.61 o 
  -9  12  12      723.01      909.27    129.22 o 
  -8  12  12      238.42      295.38     92.67 o 
  -7  12  12     1305.89     1306.03    115.69 o 
  -6  12  12     2034.34     1902.84    103.78 o 
  -5  12  12      240.53      217.29     42.90 o 
  -4  12  12      121.13      109.59     52.39 o 
  -3  12  12       72.72       87.68     52.78 o 
  -2  12  12       12.14      -61.13     61.13 o 
  -1  12  12       15.10       35.61     31.16 o 
   0  12  12       32.38       67.17     49.86 o 
 -11  13  12       66.64       51.77     66.85 o 
 -10  13  12     2608.58     3480.08    214.00 o 
  -9  13  12     1583.02     2189.16    188.97 o 
  -8  13  12     2094.98     2567.33    203.06 o 
  -7  13  12     3373.42     3560.93    185.80 o 
  -6  13  12      983.97      854.23     69.91 o 
  -5  13  12      114.51       48.94     71.85 o 
  -4  13  12     1223.17      994.91    107.43 o 
  -3  13  12     1296.32     1171.03    165.38 o 
  -2  13  12     1973.06     1763.03    114.24 o 
  -1  13  12      915.33      814.44     72.80 o 
   0  13  12      449.21      554.50     80.57 o 
 -11  14  12      859.65     1189.18    596.00 o 
 -10  14  12      323.49      499.03     92.79 o 
  -9  14  12     1344.15     1691.59    166.80 o 
  -8  14  12      513.37      580.65    118.19 o 
  -7  14  12      362.14      427.02     72.58 o 
  -6  14  12     3280.89     3149.09    123.00 o 
  -5  14  12     3219.77     2669.76    243.26 o 
  -4  14  12     3563.25     3266.45    263.29 o 
  -3  14  12      978.19      820.50    131.95 o 
  -2  14  12      201.50      141.98     43.29 o 
  -1  14  12        6.37       26.04     30.90 o 
   0  14  12      118.87      193.56     54.43 o 
 -11  15  12      128.34      149.37     57.03 o 
 -10  15  12      298.40      414.62     82.33 o 
  -9  15  12       36.46       62.10     67.87 o 
  -8  15  12      757.03      907.96    127.66 o 
  -7  15  12      435.93      405.00     68.95 o 
  -6  15  12      235.93      275.64     61.37 o 
  -5  15  12      147.92      117.48     73.66 o 
  -4  15  12       71.30      115.49     69.14 o 
  -3  15  12       12.64       -3.99     50.01 o 
  -2  15  12      507.91      485.21     60.30 o 
  -1  15  12      325.83      263.66     58.41 o 
 -10  16  12       65.49      119.32     56.90 o 
  -9  16  12      176.91      279.55     76.74 o 
  -8  16  12        8.36       57.17     63.50 o 
  -7  16  12      194.03      192.95     53.45 o 
  -6  16  12      526.96      499.38     70.38 o 
  -5  16  12      768.68      591.86    119.74 o 
  -4  16  12      198.71      109.28     70.12 o 
  -3  16  12       79.79       83.37     60.67 o 
  -2  16  12        6.82       -5.16     37.64 o 
  -1  16  12        2.53       17.46     21.31 o 
 -10  17  12      476.53      401.18    361.57 o 
  -9  17  12     1791.42     2346.15    171.28 o 
  -8  17  12     1986.11     2529.86    185.85 o 
  -7  17  12     1429.66     1362.58    150.34 o 
  -6  17  12      516.56      479.39     65.96 o 
  -5  17  12      174.22      139.60     64.72 o 
  -4  17  12      127.96      176.81     80.35 o 
  -3  17  12      932.11      922.40    122.23 o 
  -2  17  12      548.84      578.69     85.63 o 
 -10  18  12      331.57      522.16     74.90 o 
  -9  18  12      151.01      185.82     64.75 o 
  -8  18  12        5.05       36.83     52.35 o 
  -7  18  12      875.60      920.60     81.03 o 
  -6  18  12     1317.04     1070.79    134.78 o 
  -5  18  12     2088.62     1887.57    173.08 o 
  -4  18  12     2483.76     2452.56    189.02 o 
  -3  18  12      883.60      763.46    105.85 o 
  -2  18  12      145.61      162.03     49.04 o 
  -9  19  12      498.74      652.09     86.08 o 
  -8  19  12      634.43      804.66     99.29 o 
  -7  19  12      363.43      335.40     72.67 o 
  -6  19  12      226.24      231.09     69.86 o 
  -5  19  12       22.80       97.86     56.62 o 
  -4  19  12      156.77      191.60     64.87 o 
  -3  19  12      269.42      296.90     69.90 o 
  -2  19  12      453.28      406.26     62.64 o 
  -9  20  12        0.86       18.59     36.60 o 
  -8  20  12        0.40       22.73     48.07 o 
  -7  20  12       10.49        5.07     46.85 o 
  -6  20  12       22.66       55.90     40.96 o 
  -5  20  12        1.30       19.73     40.81 o 
  -4  20  12       17.90       21.30     39.41 o 
  -3  20  12       87.23       40.31     37.38 o 
  -8  21  12      958.61      931.87     91.58 o 
  -6  21  12      263.39      177.27     53.55 o 
  -5  21  12      121.03      113.47     47.20 o 
  -4  21  12       27.13       33.91     35.12 o 
  -3  21  12      611.98      486.85     68.93 o 
  -6  22  12      882.90      725.22     81.17 o 
  -5  22  12     1253.91     1074.22     98.39 o 
  -4  22  12      846.73      706.65     79.32 o 
 -12   1  13       11.80       24.89     73.04 o 
 -11   1  13      196.55      238.23    156.97 o 
 -10   1  13      422.28      434.34     56.05 o 
  -9   1  13     1485.66     1501.00    103.86 o 
  -8   1  13     1689.43     1860.75    130.06 o 
  -7   1  13      157.18      210.70    100.56 o 
  -6   1  13      117.40      125.98     66.54 o 
  -5   1  13        2.77       23.81     59.14 o 
  -4   1  13      122.52      143.76     57.13 o 
  -3   1  13      915.64      981.59     97.20 o 
  -2   1  13     2267.45     2291.67    131.01 o 
  -1   1  13      713.26      730.57     70.82 o 
   0   1  13      231.54       51.30     53.74 o 
 -12   2  13      634.36      793.94    130.63 o 
 -11   2  13     1393.11     1725.72    218.61 o 
 -10   2  13      890.36      958.12    183.64 o 
  -9   2  13       31.88       54.89     58.84 o 
  -8   2  13      192.26      258.49     83.93 o 
  -7   2  13      455.82      609.00     84.15 o 
  -6   2  13     3494.62     3818.37    191.27 o 
  -5   2  13     5344.36     6000.91    231.32 o 
  -4   2  13     3267.07     3545.09    172.92 o 
  -3   2  13      582.37      553.01     81.20 o 
  -2   2  13      112.49      117.12     61.56 o 
  -1   2  13      167.85      120.04     41.10 o 
   0   2  13      282.22      220.42     59.85 o 
 -12   3  13       17.54       71.94     70.46 o 
 -11   3  13      439.08      691.48    173.32 o 
 -10   3  13     1414.15     1566.83    217.14 o 
  -9   3  13     3221.18     3432.62    222.42 o 
  -8   3  13     4316.06     4527.39    195.80 o 
  -7   3  13     1098.09     1234.59    111.33 o 
  -6   3  13      357.21      400.47     80.62 o 
  -5   3  13      117.26      248.00     75.06 o 
  -4   3  13      300.39      405.31     76.32 o 
  -3   3  13      715.09      810.08     89.45 o 
  -2   3  13     1050.36     1053.36     90.96 o 
  -1   3  13      512.73      501.70     79.82 o 
   0   3  13      501.38      486.42     78.25 o 
 -12   4  13      721.92      848.17    190.45 o 
 -11   4  13      485.69      526.91    123.10 o 
 -10   4  13       22.47       18.87    107.36 o 
  -8   4  13      193.67      313.47     91.09 o 
  -7   4  13      327.96      310.36     65.18 o 
  -6   4  13      325.84      311.83     69.12 o 
  -5   4  13     1097.75     1314.53    114.97 o 
  -4   4  13       38.90       73.74     55.74 o 
  -3   4  13      282.51      193.20     50.35 o 
  -2   4  13      211.82      240.86     57.73 o 
   0   4  13       18.81       23.18     36.32 o 
 -12   5  13      227.72      209.95    118.81 o 
 -11   5  13       71.10       69.16    106.87 o 
  -9   5  13       90.95      -32.26     78.25 o 
  -8   5  13      644.47      610.68     75.83 o 
  -7   5  13     1382.82     1375.66    110.77 o 
  -6   5  13      323.76      326.63     71.93 o 
  -5   5  13       15.65      134.57     67.78 o 
  -4   5  13      483.02      507.52     80.48 o 
  -3   5  13      236.71      242.57     59.00 o 
  -2   5  13      435.98      417.13     63.10 o 
   0   5  13       80.04       61.13     40.24 o 
 -12   6  13     2138.47     1852.82    252.94 o 
 -11   6  13     1776.21     1759.80    314.43 o 
 -10   6  13      364.77      323.86     80.17 o 
  -9   6  13      150.68      199.50     75.81 o 
  -8   6  13      221.03      142.97     70.70 o 
  -7   6  13      396.68      412.78     54.85 o 
  -6   6  13     3690.05     3937.62    186.40 o 
  -5   6  13     3114.16     3325.18    170.14 o 
  -4   6  13     2377.25     2513.46    146.22 o 
  -3   6  13      865.55      848.45     86.67 o 
  -2   6  13       19.31      -60.00     71.35 o 
   0   6  13       89.89       99.87     45.86 o 
 -12   7  13       38.82      -13.06     77.58 o 
 -11   7  13       54.17       54.70    152.67 o 
 -10   7  13     1276.47     1631.60    158.81 o 
  -9   7  13     3176.19     4097.09    256.48 o 
  -8   7  13     2040.32     2373.97    203.72 o 
  -7   7  13     1763.72     1722.20     97.99 o 
  -6   7  13      551.90      576.69     82.28 o 
  -5   7  13      391.49      547.69     86.04 o 
  -4   7  13      955.53      950.27     97.02 o 
  -3   7  13      913.69      918.69     83.87 o 
  -2   7  13      879.02     1132.63    151.20 o 
 -12   8  13      199.31      173.73     97.88 o 
 -11   8  13      382.13      418.08     78.35 o 
 -10   8  13       91.94       59.38     63.45 o 
  -9   8  13      407.95      351.00     90.18 o 
  -8   8  13      370.35      363.54    100.10 o 
  -7   8  13      224.86      141.12     54.71 o 
  -6   8  13      350.45      364.75     70.37 o 
  -5   8  13     1870.10     1845.62    127.22 o 
  -4   8  13      367.11      405.06     66.30 o 
  -3   8  13      165.78      120.23     88.59 o 
  -2   8  13       88.45       80.10     45.01 o 
 -12   9  13       18.97       54.84     66.40 o 
 -11   9  13      184.19      235.72     61.42 o 
 -10   9  13      380.02      609.49    104.91 o 
  -9   9  13      527.66      494.90    107.71 o 
  -8   9  13        8.08      -15.06     73.26 o 
  -7   9  13      306.78      185.74     47.93 o 
  -6   9  13     1939.62     1804.46    121.51 o 
  -5   9  13       31.99       71.34     53.62 o 
  -4   9  13       45.31       81.51     56.78 o 
  -3   9  13        2.95      -36.80     76.66 o 
  -2   9  13      130.67       25.51     50.39 o 
 -12  10  13      801.07      509.52    114.43 o 
 -11  10  13      172.90      212.33     72.75 o 
 -10  10  13      330.56      569.77    103.44 o 
  -9  10  13      200.06      251.18     87.79 o 
  -8  10  13       19.05       22.54     66.51 o 
  -7  10  13      173.58      108.83     46.84 o 
  -6  10  13      487.79      568.35     99.98 o 
  -5  10  13      510.91      474.55     71.51 o 
  -4  10  13     1856.22     1836.15    191.90 o 
  -3  10  13     1041.59     1036.90    289.94 o 
  -2  10  13       10.53      -40.12     53.96 o 
 -11  11  13      234.24      213.46    176.99 o 
 -10  11  13     2846.92     3700.53    226.15 o 
  -9  11  13     2037.36     2808.46    211.64 o 
  -8  11  13     2866.09     3410.17    235.22 o 
  -7  11  13     1355.20     1194.21     82.85 o 
  -6  11  13      367.27      271.53     56.87 o 
  -5  11  13        4.39        7.83     41.19 o 
  -4  11  13     1314.41     1110.17    117.06 o 
  -3  11  13     2611.41     2222.95    208.89 o 
  -2  11  13     1615.74     1341.44    140.39 o 
 -11  12  13      428.77      508.98    191.88 o 
 -10  12  13      755.25     1168.54    135.68 o 
  -9  12  13     1587.53     2096.10    180.20 o 
  -8  12  13      179.79      226.80     85.63 o 
  -7  12  13     1040.97      994.06     77.28 o 
  -6  12  13     1746.31     1636.61     90.89 o 
  -5  12  13     2736.62     2320.42    226.91 o 
  -4  12  13      489.03      443.91     75.49 o 
  -3  12  13      130.36      108.99     66.27 o 
  -2  12  13       30.37       46.98     42.84 o 
 -11  13  13        7.15      -18.41     34.80 o 
 -10  13  13       89.26      175.24     72.45 o 
  -9  13  13      145.83      209.19     81.75 o 
  -8  13  13      232.97      272.23     85.96 o 
  -7  13  13       77.29       47.54     33.31 o 
  -6  13  13      170.58      139.78     38.77 o 
  -5  13  13      473.67      361.31    101.84 o 
  -4  13  13       25.72      -34.16     56.29 o 
  -3  13  13       48.78       18.82     49.36 o 
  -2  13  13      121.83      136.00     46.86 o 
 -11  14  13      238.87      212.15    145.09 o 
 -10  14  13       25.22       58.75     59.70 o 
  -9  14  13      123.97      183.46     77.19 o 
  -8  14  13      326.89      423.73    102.57 o 
  -7  14  13      327.23      253.87     42.27 o 
  -6  14  13      786.41      685.59    123.91 o 
  -5  14  13      972.82      860.42    131.14 o 
  -4  14  13      347.74      332.75     86.20 o 
  -3  14  13      111.49      106.26     60.11 o 
  -2  14  13       59.15      100.83     46.16 o 
 -10  15  13      403.60      562.08     88.69 o 
  -9  15  13     1563.74     2251.26    171.12 o 
  -8  15  13     1497.29     1463.06    310.44 o 
  -7  15  13      939.27      870.36     63.01 o 
  -6  15  13      316.54      262.68     83.52 o 
  -5  15  13       95.75       35.09     62.04 o 
  -4  15  13      277.56      272.77     74.80 o 
  -3  15  13      822.70      755.10    103.93 o 
  -2  15  13     1087.98     1075.08     99.69 o 
 -10  16  13      296.45      337.02     72.04 o 
  -9  16  13      402.85      438.94     90.77 o 
  -8  16  13       19.35      -27.01     36.44 o 
  -7  16  13      543.96      495.54     63.23 o 
  -6  16  13     1613.75     1496.48    151.63 o 
  -5  16  13     2865.74     2516.53    197.23 o 
  -4  16  13     1571.23     1484.55    150.34 o 
  -3  16  13      488.84      531.98     87.90 o 
 -10  17  13      123.78      157.99     53.47 o 
  -9  17  13      502.41      422.76    239.19 o 
  -8  17  13      504.11      481.26    124.93 o 
  -7  17  13      337.52      319.85     49.44 o 
  -6  17  13       60.06      164.95     65.99 o 
  -5  17  13        9.24       88.12     57.73 o 
  -4  17  13      230.07      243.81     66.36 o 
  -3  17  13      167.39      224.54     56.21 o 
  -9  18  13       28.09       28.33     44.05 o 
  -8  18  13       11.98      -20.91     42.11 o 
  -7  18  13       38.46       22.17     28.59 o 
  -6  18  13       10.65       81.09     49.18 o 
  -5  18  13       31.74       45.13     41.85 o 
  -4  18  13      224.56      219.33     60.18 o 
  -3  18  13       17.66       28.86     32.13 o 
  -8  19  13     1036.52     1151.09    102.90 o 
  -7  19  13      585.06      469.38     68.85 o 
  -6  19  13      580.44      540.66     80.20 o 
  -5  19  13        0.41       53.43     41.97 o 
  -4  19  13       38.01       72.35     34.65 o 
  -6  20  13     1290.09     1088.98     98.53 o 
  -5  20  13     1810.97     1515.73    112.92 o 
 -12   0  14      972.45     1246.20    205.96 o 
 -11   0  14     1167.59     1386.97    243.20 o 
 -10   0  14      710.74      559.37     83.04 o 
  -9   0  14      118.49      152.96     85.10 o 
  -8   0  14       91.09      220.42     87.40 o 
  -7   0  14     2181.67     2530.42    208.87 o 
  -6   0  14     4674.64     5243.04    302.48 o 
  -5   0  14     2822.12     3075.46    234.47 o 
  -4   0  14      228.86      197.91     81.13 o 
  -3   0  14      295.07      275.57     85.26 o 
  -2   0  14        0.10      -50.64     55.46 o 
 -12   1  14       51.05      116.76     65.95 o 
 -11   1  14      642.27      621.02    101.18 o 
 -10   1  14     1492.83     1584.64     90.62 o 
  -9   1  14     2651.25     2959.29    183.38 o 
  -8   1  14     1518.90     1674.39    121.40 o 
  -7   1  14      454.93      447.91     80.63 o 
  -6   1  14      101.05      229.61     72.26 o 
  -5   1  14      355.27      361.41     74.39 o 
  -4   1  14     1300.37     1295.51    105.45 o 
  -3   1  14     1662.66     1795.32    126.25 o 
  -2   1  14      827.02      885.53     77.21 o 
 -12   2  14       16.84       46.20     56.97 o 
 -11   2  14       89.93       84.36     55.35 o 
 -10   2  14       57.11       21.10     52.77 o 
  -9   2  14        1.20       14.12     44.36 o 
  -8   2  14       28.01       71.35     51.32 o 
  -7   2  14       39.73       80.72     57.69 o 
  -6   2  14       46.95      123.50     62.97 o 
  -5   2  14        6.68       49.55     54.45 o 
  -4   2  14       50.42      115.99     48.78 o 
  -3   2  14       50.94       72.70     48.51 o 
  -2   2  14        3.52       59.68     43.05 o 
 -12   3  14       11.11       72.58     57.84 o 
 -11   3  14      234.45      217.51     62.97 o 
 -10   3  14      386.19      420.33     75.16 o 
  -9   3  14      530.34      607.60     76.34 o 
  -8   3  14      582.90      736.45     85.65 o 
  -7   3  14      911.71      906.77     96.49 o 
  -6   3  14      201.88      294.54     72.54 o 
  -5   3  14      247.16      293.70     68.37 o 
  -4   3  14      214.32      219.17     59.25 o 
  -3   3  14      212.07      247.91     54.68 o 
  -2   3  14      197.46      227.08     47.30 o 
 -12   4  14     1145.16     1385.76    216.88 o 
 -11   4  14      740.45      675.89    108.91 o 
 -10   4  14      113.34       72.99     62.86 o 
  -9   4  14        0.32       62.43     75.06 o 
  -8   4  14      172.44      277.04     60.54 o 
  -7   4  14     1228.97     1406.93    115.86 o 
  -6   4  14     2984.30     3252.94    165.86 o 
  -5   4  14     3091.39     3357.94    164.23 o 
  -4   4  14     1505.27     1604.91    112.04 o 
  -3   4  14      505.01      479.59     66.44 o 
  -2   4  14        5.29       86.29     49.60 o 
 -12   5  14       41.84       45.97     90.23 o 
 -11   5  14      516.03      424.91    130.23 o 
 -10   5  14     1351.01     1341.92    141.92 o 
  -9   5  14     3003.01     3461.53    234.56 o 
  -8   5  14     2375.27     2569.64    138.28 o 
  -7   5  14      966.81     1059.11     98.13 o 
  -6   5  14       40.95      128.24     60.17 o 
  -5   5  14      124.42      152.09     57.78 o 
  -4   5  14      226.55      277.08     59.74 o 
  -3   5  14      427.27      558.76     65.36 o 
 -12   6  14      420.17      500.46    144.21 o 
 -11   6  14      191.63       65.53     72.61 o 
 -10   6  14      101.59      -15.16     68.54 o 
  -9   6  14        1.25      -31.25     72.43 o 
  -8   6  14      226.85      225.89     57.78 o 
  -7   6  14      465.61      476.53     73.91 o 
  -6   6  14      429.94      532.84    122.12 o 
  -5   6  14      471.00      576.22     86.94 o 
  -4   6  14       91.23       64.77     42.00 o 
  -3   6  14       44.09       23.88     39.07 o 
  -2   6  14        5.09      -22.20     48.13 o 
 -12   7  14       36.52       20.85     82.11 o 
 -11   7  14       23.89      -79.64     79.64 o 
 -10   7  14       92.05      -30.02     73.24 o 
  -9   7  14       42.53      -50.95     69.80 o 
  -8   7  14       28.82      -78.57     78.57 o 
  -7   7  14      104.30      165.36     55.80 o 
  -6   7  14       55.87       94.40     53.92 o 
  -5   7  14       92.82      139.37     51.81 o 
  -4   7  14        9.30        6.91     60.18 o 
  -3   7  14      169.12      172.07     73.34 o 
  -2   7  14       59.46       -6.11     39.17 o 
 -12   8  14      783.04      698.22    142.18 o 
 -11   8  14       95.51       63.41     43.77 o 
 -10   8  14       70.59      -76.51     76.51 o 
  -9   8  14      159.55       94.02     65.00 o 
  -8   8  14       72.61      -22.44     67.50 o 
  -7   8  14      313.61      344.14     61.14 o 
  -6   8  14     1584.08     1643.52    112.01 o 
  -5   8  14     1965.33     2028.06    120.88 o 
  -4   8  14     1146.72     1210.73    202.18 o 
  -3   8  14      537.36      445.44     81.78 o 
  -2   8  14        0.18      -31.21     43.90 o 
 -11   9  14      379.03      225.50     83.73 o 
  -9   9  14     1555.39     1492.21    150.72 o 
  -8   9  14     1812.66     1824.04    164.13 o 
  -7   9  14      716.72      640.42    189.76 o 
  -6   9  14       24.68       28.43     92.17 o 
  -5   9  14       69.80       77.14     67.31 o 
  -4   9  14      432.91      403.23     69.64 o 
  -3   9  14      955.25      733.02    114.16 o 
  -2   9  14      753.69      577.01     83.76 o 
 -11  10  14      974.76      618.42    120.01 o 
 -10  10  14      121.96       -0.22     62.44 o 
  -9  10  14        1.24      -55.14     55.14 o 
  -8  10  14       24.01        1.90     55.63 o 
  -7  10  14      571.43      516.74     92.58 o 
  -6  10  14     1441.64     1340.85     86.10 o 
  -5  10  14      564.84      457.06     54.19 o 
  -4  10  14      171.33      116.55     45.12 o 
  -3  10  14      277.21      171.35     63.35 o 
  -2  10  14       15.48       73.93     39.43 o 
 -11  11  14        0.09      -42.69     42.69 o 
 -10  11  14      119.26       69.74    127.44 o 
  -9  11  14      233.46      218.90     47.93 o 
  -8  11  14       23.80      -39.70     60.47 o 
  -7  11  14       17.04       -5.16     38.96 o 
  -6  11  14       29.70       72.15     40.65 o 
  -5  11  14        4.84       -3.51     75.02 o 
  -4  11  14       40.91       43.72     49.35 o 
  -3  11  14       33.88      -30.75     41.57 o 
 -11  12  14      105.73       15.98     34.65 o 
 -10  12  14       76.52       68.21     52.09 o 
  -9  12  14       24.56      -23.59     43.80 o 
  -8  12  14       22.03        8.32     52.38 o 
  -7  12  14      139.15      148.81     46.30 o 
  -6  12  14      407.56      415.83     84.73 o 
  -5  12  14      558.34      470.00     98.99 o 
  -4  12  14      852.01      721.00    109.29 o 
  -3  12  14      164.15      201.28     59.89 o 
 -10  13  14     1512.50     1478.86    415.23 o 
  -9  13  14      969.93     1127.04    203.70 o 
  -8  13  14     1095.80     1111.04    108.51 o 
  -7  13  14      385.85      367.77     52.42 o 
  -6  13  14      709.26      594.48    106.75 o 
  -5  13  14       18.66       -6.13     49.34 o 
  -4  13  14      419.51      414.88     81.05 o 
  -3  13  14      883.35      773.82     92.65 o 
 -10  14  14      335.85      312.06    115.90 o 
  -9  14  14        7.04      -30.32     35.87 o 
  -8  14  14       82.57       38.62     43.83 o 
  -7  14  14     1168.35     1051.06     76.40 o 
  -6  14  14     1035.33      965.99    121.60 o 
  -5  14  14      856.93      851.50    117.70 o 
  -4  14  14     1075.20      998.48    119.56 o 
  -3  14  14      349.97      346.24     64.56 o 
  -9  15  14      242.31      226.63     66.03 o 
  -8  15  14      287.69      190.22     49.36 o 
  -7  15  14      176.76      253.40     64.22 o 
  -6  15  14       52.47       93.13     50.94 o 
  -5  15  14       33.82       66.97     52.36 o 
  -4  15  14       97.36      204.51     61.76 o 
  -8  16  14       14.56        5.70     32.26 o 
  -7  16  14       20.69       97.25     44.94 o 
  -6  16  14      206.76      264.60     65.85 o 
  -5  16  14      231.23      211.38     61.21 o 
  -4  16  14      546.60      559.55     77.35 o 
  -7  17  14      284.16      223.63     52.46 o 
  -6  17  14      228.66      185.97     51.16 o 
  -5  17  14       11.10       45.54     37.43 o 
 -11   1  15      359.11      364.96     98.76 o 
 -10   1  15      518.24      607.07     60.04 o 
  -9   1  15      811.35      898.27     83.10 o 
  -8   1  15      525.04      549.06     71.36 o 
  -7   1  15       73.88      170.60     55.54 o 
  -6   1  15       37.84      100.38     52.73 o 
  -5   1  15      462.38      431.12     66.00 o 
  -4   1  15      245.35      313.14     57.86 o 
  -3   1  15      607.26      625.70     61.93 o 
 -11   2  15      568.43      629.15     83.57 o 
 -10   2  15      491.75      548.64     78.91 o 
  -9   2  15       16.89      127.72     46.06 o 
  -8   2  15      592.03      755.15     81.79 o 
  -7   2  15     2168.80     2438.30    134.70 o 
  -6   2  15     1729.62     1905.18    121.70 o 
  -5   2  15     2019.77     2188.97    123.69 o 
  -4   2  15      836.68      807.66     74.27 o 
  -3   2  15       82.88       89.18     36.99 o 
 -11   3  15      650.16      561.13     87.44 o 
 -10   3  15     2029.00     2187.78    143.40 o 
  -9   3  15     2229.66     2527.56    125.27 o 
  -8   3  15      626.94      795.18     80.40 o 
  -7   3  15      753.55      829.16     85.26 o 
  -6   3  15      165.10      205.36     57.39 o 
  -5   3  15      119.85      178.65     55.83 o 
  -4   3  15      222.21      315.43     59.26 o 
  -3   3  15      949.06      936.09     71.14 o 
 -11   4  15       46.55       58.51     53.57 o 
 -10   4  15       31.80       49.14     84.87 o 
  -9   4  15        0.26       59.42     47.20 o 
  -8   4  15       32.16       85.41     47.54 o 
  -7   4  15       60.70      140.02     53.10 o 
  -6   4  15      287.78      332.19     59.18 o 
  -5   4  15      483.73      444.86     64.80 o 
  -4   4  15       26.38      -18.24     35.20 o 
  -3   4  15      117.40      126.04     36.89 o 
 -11   5  15      201.82      138.61     45.51 o 
 -10   5  15      304.96      246.48    196.57 o 
  -9   5  15      280.17      267.62     83.16 o 
  -8   5  15      289.91      254.34     54.61 o 
  -7   5  15       58.19      127.59     49.61 o 
  -6   5  15       60.20       28.31     48.63 o 
  -5   5  15       74.06      144.98     53.77 o 
  -4   5  15       16.34       63.21     37.23 o 
  -3   5  15      246.72      168.32     52.87 o 
 -11   6  15      317.38      289.30     57.41 o 
 -10   6  15       15.60      -51.22     60.32 o 
  -9   6  15      125.57      129.58     69.14 o 
  -8   6  15      350.32      381.28     57.39 o 
  -7   6  15     1088.68     1224.05     94.57 o 
  -6   6  15     1229.48     1147.83     92.27 o 
  -5   6  15     1227.40     1271.37     90.74 o 
  -4   6  15      566.11      532.04     62.91 o 
  -3   6  15       13.93        5.67     42.59 o 
 -11   7  15      395.58      305.06    126.09 o 
 -10   7  15     1104.15     1111.73    120.76 o 
  -9   7  15     2442.28     2889.24    195.12 o 
  -8   7  15      773.32      766.16    222.96 o 
  -7   7  15      213.03      285.07     53.02 o 
  -6   7  15       57.35       -5.64     37.03 o 
  -5   7  15       38.99       28.76     33.08 o 
  -4   7  15      117.43      106.49     52.07 o 
  -3   7  15     1201.80     1052.28    109.75 o 
 -11   8  15      208.16      162.49     49.84 o 
 -10   8  15       28.54      -42.76     55.04 o 
  -9   8  15        4.22       41.62     56.83 o 
  -8   8  15      141.00      110.24     54.02 o 
  -7   8  15      343.34      241.41     48.14 o 
  -6   8  15      582.48      505.54     57.55 o 
  -5   8  15      815.41      719.13     77.22 o 
  -4   8  15       85.41       48.69     33.88 o 
  -3   8  15      227.73      180.35     51.74 o 
 -11   9  15      150.27       68.51     37.46 o 
 -10   9  15      286.17      276.28     69.62 o 
  -9   9  15        9.21       21.55     52.82 o 
  -8   9  15      174.26      129.96     55.61 o 
  -7   9  15        0.31       22.04     34.85 o 
  -6   9  15       39.36       -1.39     57.74 o 
  -5   9  15      158.81      155.62     40.94 o 
  -4   9  15       10.65       -8.78     39.54 o 
 -10  10  15      146.91      103.32     54.03 o 
  -9  10  15       85.34       90.86     55.15 o 
  -8  10  15       43.05       17.71     78.35 o 
  -7  10  15      470.97      423.50    114.35 o 
  -6  10  15      985.32      841.84     57.70 o 
  -5  10  15      692.43      653.63     68.47 o 
  -4  10  15      361.64      296.12     64.60 o 
 -10  11  15     1897.94     1821.14    129.30 o 
  -9  11  15     1258.66     1375.02    117.97 o 
  -8  11  15      252.93      343.92     68.36 o 
  -7  11  15       72.43       85.99     73.30 o 
  -6  11  15       11.54       -5.70     39.84 o 
  -5  11  15      374.17      358.41     81.30 o 
  -4  11  15      392.78      387.50     69.38 o 
 -10  12  15      323.05      322.93     60.52 o 
  -9  12  15       30.71      107.39     51.44 o 
  -8  12  15      882.62      875.17     91.42 o 
  -7  12  15      900.93      913.06     68.87 o 
  -6  12  15      162.04      197.25     65.20 o 
  -5  12  15      325.19      333.68     74.54 o 
  -4  12  15      139.75      124.66     46.03 o 
  -9  13  15      165.08      203.32     50.94 o 
  -8  13  15       91.11      153.71     49.83 o 
  -7  13  15      365.43      350.13     53.35 o 
  -6  13  15      137.23      124.17     53.67 o 
  -5  13  15       52.64       58.66     41.81 o 
  -7  14  15       67.67      109.07     45.48 o 
  -6  14  15      770.22      680.42     87.37 o 
 -10   0  16       68.79      128.34     49.76 o 
  -9   0  16      273.00      199.03     64.19 o 
  -8   0  16      171.18      264.93     71.64 o 
  -7   0  16      899.16      902.93    109.20 o 
  -6   0  16     1594.32     1744.05    138.21 o 
  -5   0  16      929.66      949.68    108.39 o 
  -4   0  16       99.76       91.64     45.88 o 
 -10   1  16      980.49     1092.38     69.39 o 
  -9   1  16      653.60      719.00     65.14 o 
  -8   1  16       81.95      107.35     38.32 o 
  -7   1  16      114.37      139.48     43.14 o 
  -6   1  16        3.58       48.56     37.57 o 
  -5   1  16       23.30       80.50     68.10 o 
  -4   1  16      360.66      358.30     44.49 o 
 -10   2  16       67.69      125.41     52.05 o 
  -9   2  16      308.43      376.67     49.92 o 
  -8   2  16        9.16       49.79     36.12 o 
  -7   2  16       15.67       23.74     53.75 o 
  -6   2  16       60.86       42.65     34.82 o 
  -5   2  16       48.13      100.53     37.99 o 
  -4   2  16      182.14      124.28     50.03 o 
 -10   3  16      210.16      275.13     60.88 o 
  -9   3  16      131.92      160.49     44.50 o 
  -8   3  16      261.09      319.75     51.04 o 
  -7   3  16        7.83        5.62     43.23 o 
  -6   3  16       15.93       29.22     47.92 o 
  -5   3  16      472.93      419.02     54.25 o 
 -10   4  16       85.89      234.26     61.27 o 
  -9   4  16      584.97      588.45     84.06 o 
  -8   4  16      498.92      612.30     61.47 o 
  -7   4  16     1265.00     1232.61     82.75 o 
  -6   4  16     1115.09     1228.53     81.46 o 
  -5   4  16     1143.83     1104.34     82.92 o 
 -10   5  16     1710.67     1938.81    191.08 o 
  -9   5  16     1046.90     1342.75    123.37 o 
  -8   5  16      732.70      755.15     81.87 o 
  -7   5  16      129.50      110.75     39.95 o 
  -6   5  16        4.09       42.04     32.58 o 
  -5   5  16      165.17      206.16     38.01 o 
 -10   6  16       42.98       61.72     68.42 o 
  -9   6  16       29.32       82.44     57.00 o 
  -8   6  16       20.21      -28.93     28.93 o 
  -7   6  16       68.54       65.60     51.12 o 
  -6   6  16      294.94      234.02     49.11 o 
  -5   6  16      475.38      431.89     46.24 o 
 -10   7  16      117.07      129.64    105.88 o 
  -9   7  16      386.59      394.77     73.57 o 
  -8   7  16       82.91       54.04     32.65 o 
  -7   7  16       56.44       11.69     24.35 o 
  -6   7  16       53.92       20.43     30.16 o 
  -5   7  16      247.61      143.07     57.94 o 
 -10   8  16       58.56      149.05     52.27 o 
  -9   8  16       21.27       95.50     51.14 o 
  -8   8  16      258.07      278.27    107.80 o 
  -7   8  16      927.04      785.43     51.73 o 
  -6   8  16      728.69      599.68     44.89 o 
  -9   9  16      526.22      711.17     82.35 o 
  -8   9  16      318.78      362.06     63.42 o 
  -7   9  16       26.46       22.18     27.85 o 
  -6   9  16        1.42       -3.64     35.92 o 
  -9  10  16      371.27      365.60     60.53 o 
  -8  10  16      669.84      689.81     73.68 o 
  -7  10  16      383.82      289.41     64.69 o 
  -8   1  17       78.79      119.02     32.32 o 
  -8   2  17      357.52      360.84     60.45 o 
                                                 
